# Supplementary material for: Comprehensive epigenome characterization reveals diverse transcriptional regulation across human vascular endothelial cells
Source: Epigenetics Chromatin. 2019 Dec 19;12:77. doi: 10.1186/s13072-019-0319-0 (PMC6921469; doi:10.1186/s13072-019-0319-0)
Supplement: Supplementary file 4 — Additional file 4: Table S3. EC enhancer sites. [file 13072_2019_319_MOESM4_ESM.xls]

## Sheet: EC-specific enhancers
chromosome	start	end	distal enhancer
chr1	6994800	6995399	distal
chr1	7697800	7697999	distal
chr1	8726800	8727099	distal
chr1	9401200	9401499	distal
chr1	11207000	11207499	not distal
chr1	11207800	11208499	not distal
chr1	15544100	15545899	distal
chr1	15819600	15820699	distal
chr1	16593500	16594199	distal
chr1	16594600	16595199	distal
chr1	16723500	16723599	distal
chr1	19299300	19299599	distal
chr1	19566200	19566399	distal
chr1	19828600	19829899	not distal
chr1	22048500	22049099	distal
chr1	22217100	22217899	distal
chr1	22273000	22274199	not distal
chr1	22290000	22290499	distal
chr1	23004100	23004299	distal
chr1	23068300	23068799	not distal
chr1	23148000	23148399	distal
chr1	23206300	23206699	distal
chr1	23616400	23619699	not distal
chr1	25136300	25137299	distal
chr1	25553900	25555399	not distal
chr1	27362200	27362399	distal
chr1	28372000	28372199	distal
chr1	29709500	29710599	distal
chr1	29710900	29711899	distal
chr1	30035400	30037499	distal
chr1	30063100	30065999	distal
chr1	30481000	30481699	distal
chr1	30482200	30483399	distal
chr1	32061000	32063399	distal
chr1	32146400	32146599	distal
chr1	32540700	32541499	not distal
chr1	32638100	32639199	not distal
chr1	33252000	33252999	distal
chr1	33260900	33261399	distal
chr1	33465900	33466299	distal
chr1	36227300	36228499	not distal
chr1	40220000	40221899	distal
chr1	41040000	41041199	distal
chr1	41338800	41339099	not distal
chr1	41339400	41339499	not distal
chr1	41339800	41340099	distal
chr1	41486600	41486699	not distal
chr1	41499500	41499699	distal
chr1	42189500	42189899	distal
chr1	42190500	42190599	distal
chr1	42306300	42306499	distal
chr1	42787700	42788299	distal
chr1	43111100	43112399	distal
chr1	43958200	43959199	distal
chr1	46082500	46084499	not distal
chr1	47188500	47190999	not distal
chr1	47674600	47674699	distal
chr1	47681600	47683399	not distal
chr1	50193100	50195299	distal
chr1	52041900	52042099	not distal
chr1	52429300	52429399	not distal
chr1	52488000	52488999	distal
chr1	53035500	53035799	not distal
chr1	56811200	56811599	distal
chr1	56811900	56811999	distal
chr1	56949100	56949599	distal
chr1	56987900	56988499	distal
chr1	58900000	58900299	distal
chr1	59204900	59205599	distal
chr1	59301700	59303299	distal
chr1	59354400	59355299	not distal
chr1	59490600	59490699	not distal
chr1	59613900	59614099	not distal
chr1	59741700	59743499	distal
chr1	59930500	59931099	distal
chr1	60565900	60567299	not distal
chr1	60567500	60569099	not distal
chr1	60934700	60937599	distal
chr1	60972700	60976699	distal
chr1	61013400	61013599	distal
chr1	61375900	61376399	distal
chr1	64217200	64220099	distal
chr1	64368400	64369399	distal
chr1	64369600	64370799	distal
chr1	64757100	64759199	distal
chr1	65316700	65318299	distal
chr1	65335900	65338699	distal
chr1	65340300	65340499	distal
chr1	65894100	65894399	not distal
chr1	66071700	66072199	distal
chr1	66418300	66419799	distal
chr1	67931300	67932699	distal
chr1	68078700	68079199	distal
chr1	68185900	68186299	distal
chr1	68320100	68322599	distal
chr1	75948400	75949399	distal
chr1	75994800	75996299	not distal
chr1	76007700	76009299	not distal
chr1	76014300	76017399	distal
chr1	76043900	76046399	not distal
chr1	76049000	76049799	not distal
chr1	76532300	76535699	not distal
chr1	77973500	77973799	distal
chr1	79626200	79626799	distal
chr1	79627000	79627599	distal
chr1	80038400	80040099	distal
chr1	80040400	80040999	distal
chr1	80182700	80182799	distal
chr1	81614900	81615699	distal
chr1	82106300	82106899	distal
chr1	82197500	82197599	distal
chr1	82198000	82198199	distal
chr1	82334800	82334999	distal
chr1	82352600	82353999	distal
chr1	82863000	82868099	distal
chr1	83160800	83162099	distal
chr1	83258200	83258499	distal
chr1	83807900	83809499	distal
chr1	84636200	84638299	distal
chr1	84847400	84848999	distal
chr1	85406000	85406199	distal
chr1	85773700	85773899	distal
chr1	85774100	85775199	distal
chr1	85783000	85783199	distal
chr1	85883100	85883599	distal
chr1	85884000	85884599	distal
chr1	86810900	86811799	distal
chr1	87160900	87163499	not distal
chr1	87493200	87495599	distal
chr1	89720400	89721199	not distal
chr1	90175800	90176799	distal
chr1	92377300	92378999	not distal
chr1	92514200	92515799	distal
chr1	93171400	93172199	not distal
chr1	94054300	94054499	not distal
chr1	94576000	94576199	distal
chr1	94606100	94609799	not distal
chr1	94646400	94647199	distal
chr1	94647700	94648199	distal
chr1	94658300	94658699	distal
chr1	94682100	94682199	distal
chr1	94769900	94770099	not distal
chr1	94794800	94795599	not distal
chr1	95433000	95433299	distal
chr1	96397900	96398099	distal
chr1	96853000	96855999	not distal
chr1	97479000	97479599	distal
chr1	97603400	97603799	distal
chr1	97604100	97604599	distal
chr1	97917100	97917599	distal
chr1	97917900	97918299	distal
chr1	97955000	97955399	distal
chr1	98068800	98069399	distal
chr1	98069600	98069999	distal
chr1	98089200	98089499	distal
chr1	98451100	98452899	distal
chr1	98518000	98518399	not distal
chr1	98808900	98814099	distal
chr1	98815600	98818599	distal
chr1	98849300	98849799	distal
chr1	100009100	100009699	not distal
chr1	100010200	100010599	distal
chr1	100011700	100013099	distal
chr1	100103200	100105799	not distal
chr1	100173000	100173099	not distal
chr1	100772000	100773099	distal
chr1	100773500	100774499	distal
chr1	101235800	101236099	distal
chr1	101424200	101426599	distal
chr1	101472500	101473099	distal
chr1	101715400	101717499	not distal
chr1	108309200	108309899	not distal
chr1	108324900	108326099	not distal
chr1	108403100	108405899	distal
chr1	109343000	109343299	distal
chr1	110156200	110156699	not distal
chr1	110304400	110304799	not distal
chr1	111913000	111913299	not distal
chr1	112929000	112929399	not distal
chr1	112976300	112979199	distal
chr1	113573400	113573699	not distal
chr1	114990600	114990999	distal
chr1	114991500	114991899	distal
chr1	116898500	116900599	distal
chr1	117392400	117393799	distal
chr1	117394100	117394699	distal
chr1	117568300	117570299	distal
chr1	118009000	118010099	distal
chr1	143973200	143973499	distal
chr1	147253600	147254299	not distal
chr1	147265500	147268399	distal
chr1	147273200	147273999	distal
chr1	147277100	147277799	distal
chr1	147321800	147322499	not distal
chr1	147323700	147324099	distal
chr1	147325400	147325899	distal
chr1	147349100	147351699	distal
chr1	150114700	150115099	not distal
chr1	150776000	150777899	not distal
chr1	151078700	151079599	not distal
chr1	151936100	151937299	distal
chr1	154461700	154462199	not distal
chr1	154462400	154463699	distal
chr1	154493900	154494099	distal
chr1	154494400	154494799	distal
chr1	154497700	154498099	distal
chr1	155814300	155815399	not distal
chr1	158026000	158026699	distal
chr1	159000500	159001399	distal
chr1	159180600	159181099	not distal
chr1	159289300	159289699	not distal
chr1	159375900	159379799	not distal
chr1	159417400	159418899	not distal
chr1	159716100	159716399	distal
chr1	159716700	159717599	distal
chr1	159743100	159745899	not distal
chr1	161738800	161739099	not distal
chr1	161739500	161739799	not distal
chr1	161812400	161814299	distal
chr1	162276400	162276799	distal
chr1	162279400	162280199	not distal
chr1	162458900	162460499	not distal
chr1	163116600	163116899	distal
chr1	163117300	163117499	distal
chr1	163134400	163134499	not distal
chr1	163165200	163165799	not distal
chr1	164775100	164775599	distal
chr1	165776600	165776899	distal
chr1	167373700	167374099	distal
chr1	168498300	168498699	distal
chr1	169578800	169580399	distal
chr1	169586900	169588799	distal
chr1	173032900	173034499	distal
chr1	173130300	173132099	distal
chr1	173518300	173518999	not distal
chr1	173846900	173847399	not distal
chr1	173847800	173848199	not distal
chr1	175175500	175175799	not distal
chr1	175176100	175176499	not distal
chr1	175450600	175452499	distal
chr1	175468700	175470099	distal
chr1	175488600	175491999	distal
chr1	175583400	175583999	distal
chr1	175584300	175585199	distal
chr1	175647200	175648099	distal
chr1	178121300	178121499	distal
chr1	178377100	178379199	not distal
chr1	178752600	178753899	distal
chr1	179632400	179632899	distal
chr1	179633300	179633799	distal
chr1	179995300	179995799	distal
chr1	180535500	180536299	not distal
chr1	183093100	183093299	distal
chr1	183142800	183143599	distal
chr1	183218200	183218499	distal
chr1	183487400	183487499	not distal
chr1	183487900	183488299	not distal
chr1	183489100	183489699	not distal
chr1	183816900	183817499	distal
chr1	183817700	183818599	distal
chr1	183820300	183820799	distal
chr1	183857800	183857999	distal
chr1	184824100	184824299	distal
chr1	185788500	185788999	distal
chr1	185789300	185789699	distal
chr1	185977700	185978899	distal
chr1	186062800	186063599	distal
chr1	186602600	186603099	distal
chr1	186916500	186920499	distal
chr1	187816600	187817499	distal
chr1	188011300	188014499	distal
chr1	188668100	188670899	not distal
chr1	191103800	191103999	distal
chr1	191104300	191104699	distal
chr1	192228500	192229999	distal
chr1	192412400	192412899	distal
chr1	198497100	198497399	distal
chr1	198878800	198879799	distal
chr1	198881600	198881999	distal
chr1	199044600	199044799	distal
chr1	199045300	199045699	distal
chr1	199174600	199175099	not distal
chr1	199196100	199196299	distal
chr1	199271500	199271599	distal
chr1	199402700	199404699	distal
chr1	199702600	199703599	distal
chr1	199749600	199750099	distal
chr1	199752800	199753399	distal
chr1	199753700	199754299	distal
chr1	199830400	199830699	distal
chr1	200051700	200052099	distal
chr1	200147400	200147499	distal
chr1	201603100	201603199	distal
chr1	201827300	201829999	distal
chr1	202760000	202760499	not distal
chr1	204473000	204473499	distal
chr1	206307600	206309599	not distal
chr1	206623300	206623499	distal
chr1	207471700	207472599	distal
chr1	208068100	208068399	distal
chr1	208129800	208130999	distal
chr1	208347400	208349299	distal
chr1	208397900	208398199	distal
chr1	209116100	209116999	distal
chr1	209340900	209341499	not distal
chr1	209341900	209342199	not distal
chr1	211641400	211643299	distal
chr1	213437100	213438799	distal
chr1	214146900	214147099	not distal
chr1	214289000	214290899	distal
chr1	214418500	214424999	distal
chr1	214791000	214791699	not distal
chr1	217698700	217699199	distal
chr1	219077500	219077899	distal
chr1	219604700	219607099	distal
chr1	219611400	219611599	not distal
chr1	219612200	219612299	not distal
chr1	221390100	221390499	distal
chr1	221583600	221584599	distal
chr1	221584800	221585799	distal
chr1	223280100	223280399	distal
chr1	224247500	224248399	distal
chr1	226980700	226982199	distal
chr1	227321700	227324699	distal
chr1	227538300	227540499	distal
chr1	227557900	227557999	distal
chr1	227558500	227558899	distal
chr1	227585600	227586299	not distal
chr1	228457700	228459099	not distal
chr1	231206000	231206499	distal
chr1	231206800	231207399	distal
chr1	231396500	231396699	distal
chr1	231677400	231677699	distal
chr1	231680300	231680599	distal
chr1	231681400	231681799	distal
chr1	231719500	231719799	distal
chr1	231949200	231949799	distal
chr1	231950000	231950499	distal
chr1	232125700	232127199	distal
chr1	232607500	232607699	distal
chr1	232659200	232659999	distal
chr1	232819000	232823299	distal
chr1	232844400	232845999	not distal
chr1	234565700	234566999	distal
chr1	234764200	234764399	not distal
chr1	236896800	236898799	distal
chr1	241638400	241640299	distal
chr1	242089400	242089499	distal
chr1	242089700	242089999	distal
chr1	242090400	242090499	distal
chr1	243503800	243504199	not distal
chr1	243504800	243504899	not distal
chr1	243553100	243554699	distal
chr1	243808100	243809399	distal
chr1	244333900	244336399	distal
chr1	244343300	244343599	distal
chr1	244399000	244400499	distal
chr1	244411400	244411699	distal
chr1	244411900	244412599	distal
chr1	244477300	244480199	distal
chr1	247012200	247012999	distal
chr10	227900	228399	distal
chr10	234200	234399	distal
chr10	246800	247999	distal
chr10	3130600	3130899	distal
chr10	3312800	3315899	not distal
chr10	3319400	3319999	distal
chr10	3320400	3320899	distal
chr10	3407200	3407899	distal
chr10	3896900	3897999	distal
chr10	4150400	4151699	distal
chr10	5469300	5469599	distal
chr10	5469800	5470299	distal
chr10	6179500	6181699	not distal
chr10	6379600	6379699	distal
chr10	6772300	6773199	not distal
chr10	8010800	8014699	distal
chr10	8412100	8412499	distal
chr10	11689300	11689799	distal
chr10	11689900	11691999	distal
chr10	12227900	12229499	not distal
chr10	14501300	14502199	distal
chr10	14671600	14672699	distal
chr10	14840000	14841799	distal
chr10	15714900	15715099	distal
chr10	15721200	15721999	distal
chr10	15744900	15744999	distal
chr10	17055000	17055499	distal
chr10	17090600	17092199	distal
chr10	21290200	21292499	distal
chr10	23126200	23127499	distal
chr10	25311100	25314099	not distal
chr10	29008200	29008899	distal
chr10	29196400	29196599	not distal
chr10	30034400	30034599	not distal
chr10	30068900	30070999	distal
chr10	30183500	30183599	not distal
chr10	30296800	30296999	distal
chr10	30927300	30927799	not distal
chr10	31076600	31078199	distal
chr10	31815500	31817299	distal
chr10	33575500	33576199	not distal
chr10	35664200	35664299	distal
chr10	36029300	36029599	distal
chr10	36145000	36145099	distal
chr10	36282200	36283899	distal
chr10	36894600	36895699	distal
chr10	44188100	44190199	distal
chr10	44269400	44269799	not distal
chr10	46046800	46047099	distal
chr10	48325800	48326099	not distal
chr10	49569600	49569899	distal
chr10	49717800	49717999	not distal
chr10	51026300	51026599	not distal
chr10	53011300	53011599	not distal
chr10	53164800	53165399	distal
chr10	54147000	54148599	not distal
chr10	54392100	54393599	distal
chr10	54428200	54428899	distal
chr10	55338900	55340699	distal
chr10	56558200	56558699	not distal
chr10	62183500	62183899	distal
chr10	62579800	62580799	distal
chr10	62818900	62819299	distal
chr10	62819600	62820499	distal
chr10	63220100	63220599	not distal
chr10	63234700	63235199	distal
chr10	63235500	63236299	distal
chr10	63380800	63380999	distal
chr10	63563800	63564199	distal
chr10	63564400	63564799	distal
chr10	63880000	63881799	not distal
chr10	66631900	66633999	distal
chr10	67087700	67089099	distal
chr10	67115000	67115899	distal
chr10	69535500	69535699	distal
chr10	69902000	69902899	distal
chr10	70523200	70523599	not distal
chr10	71598200	71598399	distal
chr10	71672100	71672199	distal
chr10	72278600	72279399	distal
chr10	72872500	72872899	distal
chr10	74559900	74560099	distal
chr10	74574200	74574999	distal
chr10	74933300	74935299	not distal
chr10	76559100	76560699	distal
chr10	76886600	76888299	not distal
chr10	77483600	77484399	distal
chr10	80459600	80460199	not distal
chr10	80460600	80460999	not distal
chr10	83717100	83717899	distal
chr10	83718100	83719299	distal
chr10	83720500	83722599	distal
chr10	83723900	83724099	distal
chr10	84755200	84756599	distal
chr10	85364100	85364199	distal
chr10	90420600	90420999	not distal
chr10	90839200	90840899	distal
chr10	90841200	90842899	distal
chr10	90904100	90905699	not distal
chr10	91957800	91959899	distal
chr10	92157800	92158299	distal
chr10	92158700	92158999	distal
chr10	93736400	93737899	distal
chr10	94571300	94572699	distal
chr10	94574500	94575799	distal
chr10	94586500	94586599	not distal
chr10	94601600	94601699	not distal
chr10	94602100	94602899	not distal
chr10	94631000	94634899	not distal
chr10	96066800	96066899	not distal
chr10	96067400	96067599	not distal
chr10	97012300	97012899	distal
chr10	97798500	97798799	not distal
chr10	97799100	97799699	not distal
chr10	97812800	97813699	distal
chr10	97814100	97814899	not distal
chr10	97831600	97834299	not distal
chr10	99306700	99307099	distal
chr10	99656100	99657099	distal
chr10	101163100	101163499	distal
chr10	101605100	101605599	distal
chr10	101692800	101693699	not distal
chr10	101716600	101719699	distal
chr10	103615800	103616499	distal
chr10	104930600	104930999	not distal
chr10	110314200	110318099	not distal
chr10	111699000	111699399	distal
chr10	112067200	112067799	not distal
chr10	112068600	112071399	not distal
chr10	114073000	114073799	distal
chr10	115689900	115691599	distal
chr10	118659900	118660799	distal
chr10	119213700	119213799	distal
chr10	119214500	119215999	distal
chr10	119218600	119218799	distal
chr10	121537600	121538499	distal
chr10	121699200	121699899	distal
chr10	121700400	121700999	distal
chr10	122154300	122154499	distal
chr10	122184400	122184499	distal
chr10	122371500	122373799	distal
chr10	122391700	122392699	distal
chr10	122400000	122402299	distal
chr10	122427400	122427699	distal
chr10	122442700	122443099	distal
chr10	122486900	122487399	distal
chr10	122493600	122495399	distal
chr10	122515700	122515899	distal
chr10	124027100	124027699	not distal
chr10	125813300	125813399	distal
chr10	127101200	127101299	distal
chr10	127237400	127241099	distal
chr10	127314600	127316699	distal
chr10	127368400	127368699	not distal
chr10	127443900	127445699	not distal
chr10	127580800	127581099	not distal
chr10	127643700	127645999	not distal
chr10	128775100	128775499	distal
chr10	129783100	129783399	distal
chr10	130053300	130053599	distal
chr10	130838400	130838999	distal
chr10	131103000	131103399	distal
chr10	131103700	131104099	distal
chr10	132435400	132435499	distal
chr11	2120200	2120399	distal
chr11	7078100	7079199	distal
chr11	7225200	7227299	distal
chr11	9721300	9721699	distal
chr11	9998600	10000199	distal
chr11	10042300	10042399	distal
chr11	10042800	10043099	distal
chr11	10043600	10044199	distal
chr11	10108800	10109299	distal
chr11	10785200	10785299	distal
chr11	11662200	11663299	distal
chr11	13468300	13469499	distal
chr11	13469900	13471399	distal
chr11	13738500	13738999	distal
chr11	13742800	13743299	distal
chr11	13766300	13766799	distal
chr11	17245100	17245599	not distal
chr11	17832600	17832899	distal
chr11	19727800	19728199	not distal
chr11	19883200	19883699	distal
chr11	20384200	20384599	not distal
chr11	22413700	22413999	distal
chr11	23335300	23336699	distal
chr11	26087100	26087499	distal
chr11	28640400	28640799	distal
chr11	28819400	28819999	distal
chr11	28820300	28820899	distal
chr11	28864200	28864299	distal
chr11	29027400	29028299	distal
chr11	29028500	29030899	distal
chr11	34814600	34814999	distal
chr11	35757700	35757999	distal
chr11	35944600	35945099	not distal
chr11	35976000	35976999	distal
chr11	36186800	36187399	distal
chr11	36187800	36188199	distal
chr11	36425900	36426499	distal
chr11	36426800	36427399	distal
chr11	43919500	43921399	not distal
chr11	44810600	44811699	distal
chr11	45638500	45640999	distal
chr11	45663100	45667199	not distal
chr11	45667600	45668399	not distal
chr11	45669600	45670399	not distal
chr11	48171300	48172699	distal
chr11	56867300	56869499	distal
chr11	56975000	56975199	distal
chr11	57179700	57182499	not distal
chr11	59230200	59230599	not distal
chr11	59231300	59231799	not distal
chr11	59278700	59279099	not distal
chr11	59865200	59866099	not distal
chr11	59892400	59892499	distal
chr11	59923100	59923599	not distal
chr11	59935300	59936799	not distal
chr11	59939300	59939599	distal
chr11	59972800	59973299	distal
chr11	60543200	60546099	not distal
chr11	61919200	61920499	distal
chr11	61920900	61921199	distal
chr11	62030800	62034799	not distal
chr11	62914400	62914699	not distal
chr11	62932600	62933999	distal
chr11	66506900	66508699	not distal
chr11	68643200	68643399	not distal
chr11	69179100	69180599	not distal
chr11	72649500	72650099	not distal
chr11	72878900	72879199	not distal
chr11	73110100	73110299	not distal
chr11	74052600	74053899	distal
chr11	74137800	74138499	distal
chr11	74148400	74148599	distal
chr11	75003400	75003999	distal
chr11	75116800	75117299	not distal
chr11	75117900	75118199	not distal
chr11	75649000	75649699	not distal
chr11	76405100	76406599	distal
chr11	76533700	76533799	distal
chr11	76878900	76879199	distal
chr11	77406000	77406399	not distal
chr11	77406800	77407399	not distal
chr11	77553400	77553499	not distal
chr11	77600600	77601399	distal
chr11	80062000	80062199	distal
chr11	80152200	80155099	distal
chr11	82564500	82566599	distal
chr11	82567000	82567199	distal
chr11	82583900	82584799	distal
chr11	82585300	82585699	distal
chr11	86101400	86101499	distal
chr11	86173800	86173999	distal
chr11	86680000	86680399	distal
chr11	86680600	86681299	distal
chr11	87063900	87066099	distal
chr11	87130200	87132399	distal
chr11	87784100	87785499	not distal
chr11	88302800	88303199	distal
chr11	88308400	88309999	distal
chr11	89067100	89067999	distal
chr11	89070000	89072299	distal
chr11	89339000	89339299	distal
chr11	89345000	89345899	distal
chr11	91358300	91358599	distal
chr11	94449800	94451399	distal
chr11	94876900	94878499	not distal
chr11	97486900	97487699	distal
chr11	97490000	97492299	distal
chr11	97753600	97754099	distal
chr11	97754500	97754899	distal
chr11	100819400	100820199	distal
chr11	102856700	102856899	distal
chr11	103472200	103473499	distal
chr11	103507700	103508099	distal
chr11	103669300	103669899	distal
chr11	104131700	104131799	not distal
chr11	104764200	104764799	not distal
chr11	104944200	104945399	not distal
chr11	105026400	105027899	distal
chr11	105336700	105337399	distal
chr11	107478800	107479599	not distal
chr11	107489500	107492599	distal
chr11	107500500	107503199	distal
chr11	107694900	107695299	distal
chr11	108038900	108039199	distal
chr11	108605500	108605599	not distal
chr11	108695000	108695899	not distal
chr11	108727500	108728299	distal
chr11	108728500	108728999	distal
chr11	108794000	108794099	distal
chr11	109900100	109900499	distal
chr11	110151000	110151299	distal
chr11	110664600	110667099	not distal
chr11	110671400	110673399	distal
chr11	110699900	110702199	distal
chr11	113747900	113748299	not distal
chr11	114433400	114433899	not distal
chr11	116230400	116232599	distal
chr11	116243600	116244499	distal
chr11	116244700	116245099	distal
chr11	116266200	116268699	distal
chr11	116621300	116622399	distal
chr11	117249300	117251099	distal
chr11	119546900	119547299	distal
chr11	120649900	120651699	distal
chr11	124146500	124147399	not distal
chr11	124753800	124753999	not distal
chr11	125167800	125168899	distal
chr11	125543600	125544099	not distal
chr11	125544400	125544899	not distal
chr11	125646600	125648399	not distal
chr11	126100100	126100799	distal
chr11	126769300	126770699	distal
chr11	128027700	128027999	distal
chr11	129969000	129969099	distal
chr11	131724100	131726999	distal
chr11	131729100	131730499	distal
chr11	131734100	131734899	distal
chr11	131738700	131738999	distal
chr11	133930600	133930699	not distal
chr11	133931000	133932999	not distal
chr11	133933200	133934499	not distal
chr11	134373300	134375099	distal
chr12	1155300	1156899	distal
chr12	4373800	4375499	not distal
chr12	5854000	5855699	distal
chr12	6244100	6244299	distal
chr12	6271900	6272299	not distal
chr12	7502400	7502699	distal
chr12	7596500	7597399	not distal
chr12	8230100	8230599	not distal
chr12	8865500	8865999	distal
chr12	9852900	9853299	not distal
chr12	9927600	9927999	distal
chr12	10227700	10228099	not distal
chr12	10228600	10228899	not distal
chr12	12121100	12121399	distal
chr12	12312600	12312899	not distal
chr12	12313300	12313599	not distal
chr12	12391700	12392799	not distal
chr12	12928500	12929899	not distal
chr12	13064700	13066199	not distal
chr12	13066700	13067399	not distal
chr12	13186100	13187399	distal
chr12	13232200	13232499	distal
chr12	13428900	13428999	distal
chr12	14403700	14405299	not distal
chr12	20183100	20184699	distal
chr12	22167000	22168799	not distal
chr12	24501500	24503499	distal
chr12	25008900	25008999	distal
chr12	25071300	25071599	distal
chr12	25241200	25241499	not distal
chr12	25852600	25853299	distal
chr12	25941200	25941499	not distal
chr12	25946900	25948399	not distal
chr12	26122500	26122799	distal
chr12	26141200	26141299	distal
chr12	26531000	26531599	not distal
chr12	26834500	26834699	distal
chr12	26852500	26853699	distal
chr12	26857700	26857899	distal
chr12	27009000	27011799	distal
chr12	27315500	27315799	not distal
chr12	27782600	27784099	distal
chr12	27925900	27926199	not distal
chr12	28217600	28219199	distal
chr12	29386600	29389599	distal
chr12	31082800	31083299	not distal
chr12	31171100	31171399	not distal
chr12	31171800	31172099	not distal
chr12	31727600	31728399	distal
chr12	32315300	32317899	distal
chr12	32393400	32393799	distal
chr12	32657700	32659299	distal
chr12	32803800	32804899	distal
chr12	39130300	39130799	distal
chr12	41878100	41881199	distal
chr12	41905900	41907199	distal
chr12	42189400	42189599	distal
chr12	42414500	42416599	distal
chr12	42803700	42804099	distal
chr12	42840900	42842099	not distal
chr12	43031500	43032799	not distal
chr12	43471800	43474699	distal
chr12	43632500	43633999	distal
chr12	43660600	43663099	distal
chr12	43671100	43671499	distal
chr12	43675000	43675799	not distal
chr12	46031900	46032299	distal
chr12	46356000	46356699	distal
chr12	47039500	47045599	distal
chr12	47710200	47710299	distal
chr12	49854700	49854999	distal
chr12	50809500	50809699	distal
chr12	52098600	52099999	not distal
chr12	52100300	52100399	not distal
chr12	58643600	58644399	not distal
chr12	58646700	58647599	not distal
chr12	59355300	59356699	distal
chr12	60244400	60245099	distal
chr12	60428600	60430999	not distal
chr12	60475100	60476399	distal
chr12	60672000	60674099	distal
chr12	60830800	60830999	distal
chr12	63150500	63151799	not distal
chr12	63793800	63795599	distal
chr12	66040200	66040599	not distal
chr12	66235500	66235699	distal
chr12	69490000	69490399	distal
chr12	70301200	70301999	distal
chr12	70302400	70303099	distal
chr12	70900800	70902299	distal
chr12	70943500	70944399	distal
chr12	72177900	72178099	distal
chr12	72285300	72285799	distal
chr12	75936900	75938899	distal
chr12	75964400	75966399	distal
chr12	76619500	76621399	distal
chr12	76701900	76703599	not distal
chr12	77507300	77508599	distal
chr12	78281900	78282399	distal
chr12	78282600	78283299	distal
chr12	78287300	78287699	distal
chr12	78374100	78374499	distal
chr12	79152600	79153999	distal
chr12	79456800	79456999	distal
chr12	79457500	79457599	distal
chr12	79644300	79647299	distal
chr12	79689700	79691399	distal
chr12	79837400	79838999	distal
chr12	79907500	79910399	distal
chr12	80450400	80450599	distal
chr12	80493700	80495499	not distal
chr12	80615500	80616099	distal
chr12	80616300	80616699	distal
chr12	80748600	80750899	distal
chr12	81602400	81602799	distal
chr12	82868100	82869999	not distal
chr12	82880200	82881599	distal
chr12	83477500	83478399	distal
chr12	83478600	83479199	distal
chr12	85572900	85573499	distal
chr12	85574000	85574699	distal
chr12	85758100	85758199	distal
chr12	85974600	85975399	distal
chr12	86114100	86114299	distal
chr12	86389400	86390899	distal
chr12	86623300	86624199	distal
chr12	87711400	87712699	distal
chr12	87717600	87717899	distal
chr12	90591400	90594599	distal
chr12	90674900	90674999	not distal
chr12	90724600	90725899	distal
chr12	90936900	90939099	distal
chr12	91151500	91151999	distal
chr12	91165000	91165399	distal
chr12	91793500	91795399	distal
chr12	92320500	92320699	distal
chr12	92609600	92609899	distal
chr12	92610300	92610699	distal
chr12	92653100	92654099	distal
chr12	92845800	92847299	distal
chr12	92872900	92873099	distal
chr12	93165100	93165399	distal
chr12	93171000	93174299	distal
chr12	93214500	93215799	distal
chr12	93361800	93362299	distal
chr12	93362500	93363199	distal
chr12	93404000	93405199	distal
chr12	93425700	93426699	not distal
chr12	93426900	93427899	not distal
chr12	95094800	95096399	distal
chr12	95171000	95173999	distal
chr12	95696900	95697399	not distal
chr12	95697700	95698299	not distal
chr12	95751100	95753299	distal
chr12	96201900	96203799	not distal
chr12	96455900	96456299	not distal
chr12	96493400	96493799	not distal
chr12	96497900	96498599	not distal
chr12	96523900	96525099	distal
chr12	96580800	96581099	not distal
chr12	96656900	96657099	distal
chr12	96861600	96861899	distal
chr12	96867200	96867499	distal
chr12	99207300	99208099	distal
chr12	100451900	100452099	distal
chr12	100452800	100452999	distal
chr12	102576700	102577199	distal
chr12	103972400	103975399	not distal
chr12	104033500	104035399	distal
chr12	105821200	105822699	distal
chr12	105822900	105823099	distal
chr12	105823300	105823999	distal
chr12	105830500	105831099	distal
chr12	105870300	105872299	distal
chr12	105980000	105981699	distal
chr12	105984300	105984699	distal
chr12	106130800	106131799	distal
chr12	106154000	106155999	distal
chr12	107671300	107672499	not distal
chr12	108054300	108054999	distal
chr12	111752500	111753599	distal
chr12	112223800	112223999	distal
chr12	112362600	112362999	not distal
chr12	112363200	112363999	not distal
chr12	112485400	112485499	not distal
chr12	112485800	112486399	distal
chr12	116464200	116465599	distal
chr12	116625500	116625599	not distal
chr12	116784900	116785299	distal
chr12	117209900	117209999	not distal
chr12	117210400	117210599	not distal
chr12	117211400	117211699	not distal
chr12	117452000	117452399	distal
chr12	117558900	117560399	distal
chr12	118111100	118114199	distal
chr12	118199700	118200699	distal
chr12	118206000	118207699	distal
chr12	118621800	118622199	distal
chr12	121532800	121534299	distal
chr12	121607900	121609799	distal
chr12	121624300	121626199	not distal
chr12	127563200	127563599	distal
chr13	21155600	21156099	distal
chr13	21156500	21156799	distal
chr13	21228000	21228099	distal
chr13	21342400	21344699	not distal
chr13	22156900	22158399	distal
chr13	22161800	22163399	distal
chr13	24497100	24497299	distal
chr13	24716800	24717199	distal
chr13	26581000	26582799	distal
chr13	26985700	26987799	distal
chr13	28928200	28928799	distal
chr13	28953100	28953899	distal
chr13	29037400	29042499	distal
chr13	29053600	29054299	distal
chr13	29324700	29325299	distal
chr13	30112600	30112999	distal
chr13	30137700	30137999	distal
chr13	30138400	30139699	distal
chr13	32844700	32847299	distal
chr13	33662300	33662999	distal
chr13	33900300	33900699	not distal
chr13	34087000	34088199	distal
chr13	34406200	34407099	not distal
chr13	35793600	35794099	distal
chr13	36995200	36995399	distal
chr13	37461900	37463699	distal
chr13	37529000	37529399	distal
chr13	37601400	37601499	not distal
chr13	37990900	37991299	distal
chr13	38283000	38283499	distal
chr13	40029600	40029899	not distal
chr13	40357500	40362199	not distal
chr13	40436200	40439799	not distal
chr13	40643600	40644999	distal
chr13	40656200	40656399	distal
chr13	40727300	40727799	distal
chr13	41130800	41132899	distal
chr13	41158200	41158399	distal
chr13	41608200	41609999	distal
chr13	42938100	42939399	not distal
chr13	43878700	43879499	distal
chr13	43879900	43880699	distal
chr13	45411000	45411299	distal
chr13	45463800	45464099	distal
chr13	45464500	45464899	distal
chr13	47090700	47090999	distal
chr13	47132800	47134199	not distal
chr13	49160200	49160599	not distal
chr13	50267000	50267199	not distal
chr13	51109800	51110299	not distal
chr13	51776000	51777999	not distal
chr13	51938400	51938499	not distal
chr13	53000500	53005499	distal
chr13	53007500	53007799	distal
chr13	57280200	57280699	distal
chr13	57281000	57281399	distal
chr13	57293400	57294199	distal
chr13	57435000	57435599	distal
chr13	57436000	57436599	distal
chr13	57437900	57438699	distal
chr13	57438900	57439399	distal
chr13	57467300	57467799	not distal
chr13	59892700	59895199	distal
chr13	59906600	59907199	distal
chr13	59968200	59969199	distal
chr13	60071400	60072799	distal
chr13	61083200	61085399	distal
chr13	64554600	64554799	not distal
chr13	64732300	64734199	distal
chr13	64807900	64808399	distal
chr13	64808800	64809199	distal
chr13	65340600	65340799	distal
chr13	65341100	65341699	distal
chr13	65351900	65352099	distal
chr13	65352400	65353199	distal
chr13	65384500	65385799	distal
chr13	66294200	66294599	distal
chr13	66466000	66470899	distal
chr13	66517300	66517799	distal
chr13	66518100	66518499	distal
chr13	67210100	67210599	not distal
chr13	71282400	71282899	distal
chr13	71817900	71818299	distal
chr13	71818600	71819199	distal
chr13	71822600	71824399	distal
chr13	72205000	72209899	distal
chr13	72235800	72236699	distal
chr13	74765000	74765199	distal
chr13	74765600	74765799	distal
chr13	74767000	74768499	distal
chr13	75304100	75306299	distal
chr13	75443400	75445799	distal
chr13	75480700	75485699	distal
chr13	76349700	76350199	distal
chr13	76350600	76350899	distal
chr13	77184600	77185399	distal
chr13	77185500	77185699	distal
chr13	77328000	77330099	distal
chr13	77438100	77443799	distal
chr13	78067700	78068199	distal
chr13	78068800	78068899	distal
chr13	78353700	78354299	distal
chr13	78502600	78502999	not distal
chr13	78695200	78695599	distal
chr13	79223700	79224899	not distal
chr13	79927500	79927699	distal
chr13	79928500	79928599	distal
chr13	80920400	80920999	not distal
chr13	81445900	81446599	distal
chr13	81495300	81497099	distal
chr13	81497600	81500099	distal
chr13	81529100	81529699	distal
chr13	81530000	81531399	distal
chr13	81546200	81549299	distal
chr13	91978700	91979399	distal
chr13	95311100	95311899	not distal
chr13	95312200	95312699	not distal
chr13	95739600	95740299	distal
chr13	95740600	95741199	distal
chr13	95976800	95977299	distal
chr13	96182100	96182399	not distal
chr13	96187100	96187199	not distal
chr13	96364300	96365199	not distal
chr13	96485700	96485999	distal
chr13	96486200	96486499	distal
chr13	97695000	97696599	distal
chr13	98308500	98314199	distal
chr13	98581100	98581399	distal
chr13	99544800	99546799	distal
chr13	99635700	99635799	not distal
chr13	100896400	100896799	distal
chr13	100950400	100951799	distal
chr13	104600400	104600999	distal
chr13	104601300	104601799	distal
chr13	104604100	104604399	distal
chr13	104660600	104660699	distal
chr13	104661300	104661899	distal
chr13	105639200	105641099	distal
chr13	105769700	105770699	distal
chr13	105796800	105798199	distal
chr13	106089000	106089199	distal
chr13	106530300	106530499	distal
chr13	106768500	106770499	distal
chr13	107026600	107026799	not distal
chr13	107330800	107331399	distal
chr13	107838000	107838299	distal
chr13	107927600	107930999	distal
chr13	108026300	108027099	distal
chr13	108028100	108028399	distal
chr13	108058200	108060599	distal
chr13	108232600	108233699	distal
chr13	113212300	113214299	distal
chr13	114976500	114978399	distal
chr14	20972300	20972499	not distal
chr14	23212900	23213699	distal
chr14	23559300	23560399	not distal
chr14	24927300	24927999	distal
chr14	24928500	24928699	distal
chr14	25857200	25861999	distal
chr14	25863200	25863999	distal
chr14	25864200	25864999	distal
chr14	25865200	25865399	distal
chr14	26355900	26356599	distal
chr14	26357200	26357399	distal
chr14	26597200	26602499	distal
chr14	26607100	26609699	not distal
chr14	27177900	27178399	distal
chr14	27178600	27179399	distal
chr14	27835400	27835699	distal
chr14	27836100	27836799	distal
chr14	28141700	28142099	not distal
chr14	29911300	29912999	distal
chr14	31079600	31079899	distal
chr14	31669800	31670199	not distal
chr14	34001400	34002599	distal
chr14	34008900	34009299	distal
chr14	34124100	34125999	distal
chr14	34126100	34126699	distal
chr14	34391100	34391199	distal
chr14	35975800	35976099	not distal
chr14	37505600	37506299	distal
chr14	38755600	38755899	not distal
chr14	38829300	38829699	distal
chr14	38860300	38861799	distal
chr14	39022100	39024299	distal
chr14	39346600	39346899	distal
chr14	39347400	39347699	distal
chr14	39348100	39348599	distal
chr14	45650000	45651699	distal
chr14	47655400	47655599	distal
chr14	47656000	47656299	distal
chr14	50815200	50815299	distal
chr14	51072200	51072599	distal
chr14	51240700	51240899	distal
chr14	51934800	51935999	distal
chr14	52496000	52497699	distal
chr14	53247200	53247699	not distal
chr14	53248000	53248299	not distal
chr14	54341000	54341399	distal
chr14	54400100	54400199	distal
chr14	55634300	55634399	distal
chr14	55981100	55981499	distal
chr14	56156100	56157799	distal
chr14	56878800	56879399	distal
chr14	58188200	58189099	distal
chr14	58198500	58200699	distal
chr14	59775800	59776299	distal
chr14	60238000	60239999	distal
chr14	62304700	62306299	not distal
chr14	62306500	62306999	not distal
chr14	63649000	63651099	distal
chr14	63695400	63696199	not distal
chr14	64039800	64041299	not distal
chr14	64462900	64464099	distal
chr14	64720700	64721199	distal
chr14	67861800	67863399	distal
chr14	68325600	68326299	distal
chr14	69023800	69025099	distal
chr14	69196800	69197199	not distal
chr14	69234300	69236199	distal
chr14	69514500	69514999	distal
chr14	70226900	70228899	distal
chr14	73115800	73116199	distal
chr14	73675700	73678299	distal
chr14	73687900	73689699	distal
chr14	73697000	73697399	not distal
chr14	74547200	74548999	not distal
chr14	74955900	74956399	not distal
chr14	75104500	75104899	distal
chr14	75105100	75105299	distal
chr14	75426600	75427599	not distal
chr14	75526000	75526299	not distal
chr14	75526600	75527099	not distal
chr14	77194400	77195099	not distal
chr14	78003500	78004699	distal
chr14	78050100	78050199	distal
chr14	79387200	79388099	distal
chr14	79388600	79389499	distal
chr14	79439900	79442199	distal
chr14	79632900	79633499	distal
chr14	84172900	84174899	distal
chr14	84471300	84475399	distal
chr14	84530600	84531599	distal
chr14	84594900	84595299	distal
chr14	84694300	84695899	distal
chr14	84789000	84791699	distal
chr14	85425900	85426199	not distal
chr14	85429500	85429799	distal
chr14	85430400	85430699	distal
chr14	85631700	85632299	distal
chr14	85716600	85716999	distal
chr14	85717300	85717499	distal
chr14	85717900	85718499	distal
chr14	85718700	85718999	distal
chr14	85803000	85803999	distal
chr14	90603700	90604199	distal
chr14	90887700	90888099	distal
chr14	90896000	90896199	distal
chr14	92466300	92466599	distal
chr14	93328900	93329699	distal
chr14	93331900	93334399	distal
chr14	95719300	95719499	distal
chr14	95720300	95720599	distal
chr14	96170600	96170699	not distal
chr14	99935500	99935899	distal
chr14	100198500	100198799	distal
chr14	100523200	100523399	not distal
chr14	101528200	101528899	not distal
chr14	101537700	101538099	not distal
chr14	101541700	101541799	not distal
chr14	101557200	101557299	distal
chr14	101557600	101557799	distal
chr14	101613700	101614199	not distal
chr14	103922600	103922899	distal
chr14	104232400	104232899	not distal
chr14	105639600	105639699	not distal
chr14	105640200	105640799	not distal
chr15	22939200	22940299	distal
chr15	23195500	23195699	distal
chr15	30846400	30846599	not distal
chr15	35972700	35974099	distal
chr15	35995300	35996499	distal
chr15	37376500	37376799	distal
chr15	38771900	38772099	distal
chr15	39393900	39397099	distal
chr15	39519100	39519399	distal
chr15	40665500	40665899	not distal
chr15	41013300	41015299	distal
chr15	42464000	42465699	distal
chr15	44316000	44316199	distal
chr15	44336900	44338099	distal
chr15	44499400	44499899	distal
chr15	45883900	45884299	not distal
chr15	46103900	46104499	distal
chr15	46104700	46105299	distal
chr15	46195800	46195999	distal
chr15	46198100	46199199	distal
chr15	47768400	47768499	distal
chr15	49065500	49065699	not distal
chr15	52285600	52286299	distal
chr15	52499300	52500699	distal
chr15	56466600	56466999	distal
chr15	57414400	57415399	distal
chr15	57750100	57750599	distal
chr15	57751100	57751299	distal
chr15	57817700	57819099	not distal
chr15	57984700	57984799	distal
chr15	57985200	57985699	distal
chr15	58080800	58081499	distal
chr15	58111800	58112399	distal
chr15	58119600	58119999	distal
chr15	58170300	58171599	distal
chr15	59509400	59511999	not distal
chr15	59971100	59971999	not distal
chr15	61815400	61817699	distal
chr15	63578700	63580099	not distal
chr15	63600700	63602099	distal
chr15	63925000	63925499	distal
chr15	64200000	64200499	distal
chr15	64636400	64636599	not distal
chr15	65934400	65935099	distal
chr15	65961300	65961999	distal
chr15	67450400	67450599	distal
chr15	69053600	69055999	distal
chr15	69056700	69057099	distal
chr15	70091600	70092099	not distal
chr15	70942300	70944199	distal
chr15	71000400	71001899	distal
chr15	71750800	71751499	distal
chr15	74866800	74866899	distal
chr15	75212400	75213399	distal
chr15	75775200	75776799	not distal
chr15	78621700	78621999	distal
chr15	81360700	81360799	distal
chr15	81361600	81361799	distal
chr15	85308600	85309899	distal
chr15	85698800	85699099	distal
chr15	90338500	90338799	distal
chr15	90978600	90978799	distal
chr15	93075100	93076599	distal
chr15	93076800	93077999	distal
chr15	93105900	93107499	not distal
chr15	93172900	93173599	not distal
chr15	93250700	93251499	not distal
chr15	93251700	93253699	not distal
chr15	94939800	94941599	distal
chr15	95146600	95146899	not distal
chr15	95226400	95228399	distal
chr15	95243700	95248599	distal
chr15	95752100	95752299	distal
chr15	95752600	95752999	distal
chr15	95949100	95949199	distal
chr15	95991500	95991799	distal
chr15	95992000	95992699	distal
chr15	96013400	96013699	distal
chr15	96042300	96042699	not distal
chr15	96148200	96148599	distal
chr15	96151300	96153099	distal
chr15	96276500	96279199	distal
chr15	96312300	96314399	distal
chr15	96355300	96356599	distal
chr15	96702900	96703399	distal
chr15	97535300	97536099	distal
chr15	97536300	97536999	distal
chr15	98109700	98110199	not distal
chr15	98110600	98111199	not distal
chr15	99823500	99823899	not distal
chr16	1562500	1562899	not distal
chr16	3500900	3501599	not distal
chr16	3726600	3726899	not distal
chr16	3727300	3727599	not distal
chr16	11578000	11579699	not distal
chr16	12431500	12432899	distal
chr16	14780400	14780699	not distal
chr16	15154200	15156299	not distal
chr16	16077100	16077299	distal
chr16	19775400	19776099	not distal
chr16	20488000	20488499	distal
chr16	20489000	20489899	not distal
chr16	20558000	20558499	distal
chr16	20825500	20825999	not distal
chr16	20826400	20826799	not distal
chr16	22331600	22331899	distal
chr16	22332100	22332599	distal
chr16	22793900	22794899	distal
chr16	23376500	23376599	distal
chr16	24587700	24589299	distal
chr16	27716000	27716099	distal
chr16	31883600	31883899	not distal
chr16	47158700	47158999	not distal
chr16	47397300	47397799	distal
chr16	47558200	47558599	not distal
chr16	47728700	47730699	distal
chr16	48081200	48081699	distal
chr16	49643600	49643899	distal
chr16	51574800	51574999	distal
chr16	51604000	51604099	distal
chr16	54074700	54074799	not distal
chr16	56559600	56560199	not distal
chr16	58411100	58413399	not distal
chr16	58769200	58769299	not distal
chr16	59082200	59082999	distal
chr16	59231700	59232499	distal
chr16	59232700	59233899	distal
chr16	59512300	59512699	distal
chr16	59513100	59513899	distal
chr16	60124800	60126899	distal
chr16	63500500	63502699	distal
chr16	64430800	64434399	distal
chr16	66419700	66420199	distal
chr16	66598500	66599099	not distal
chr16	66599400	66599599	not distal
chr16	68359000	68359399	not distal
chr16	68918400	68918699	not distal
chr16	68919100	68919599	not distal
chr16	69202500	69202699	not distal
chr16	69254500	69255199	distal
chr16	69653700	69654499	distal
chr16	70288800	70288999	not distal
chr16	70699800	70701699	not distal
chr16	71317300	71317699	not distal
chr16	72395600	72398599	distal
chr16	73197600	73198299	distal
chr16	73204200	73204499	distal
chr16	73204700	73205299	distal
chr16	75445900	75446299	not distal
chr16	77205800	77207899	distal
chr16	77268800	77269999	not distal
chr16	77602500	77605099	distal
chr16	77623800	77632399	not distal
chr16	77632900	77633699	not distal
chr16	77693700	77694599	distal
chr16	80790300	80790799	distal
chr16	80813000	80813199	distal
chr16	81408200	81408899	distal
chr16	81789700	81790599	distal
chr16	81930800	81931099	distal
chr16	82848000	82848499	distal
chr16	83012000	83014599	distal
chr16	83035300	83037999	distal
chr16	83103100	83104199	distal
chr16	83813900	83814399	not distal
chr16	84693900	84695199	distal
chr16	85823000	85824499	not distal
chr16	86374100	86374799	not distal
chr16	86439300	86439599	distal
chr16	86706300	86706599	distal
chr16	86790700	86791099	distal
chr16	86869700	86869799	distal
chr16	86948300	86949799	not distal
chr16	86952500	86952599	distal
chr16	86984200	86984399	distal
chr16	90082000	90083299	not distal
chr17	2106700	2108599	not distal
chr17	4332500	4333499	not distal
chr17	5683600	5683699	distal
chr17	5688300	5688699	distal
chr17	6092300	6096299	not distal
chr17	6142400	6142799	distal
chr17	6157000	6158499	distal
chr17	6987100	6987299	not distal
chr17	16095200	16095599	not distal
chr17	25611000	25612999	not distal
chr17	25947500	25947699	not distal
chr17	28760800	28761499	distal
chr17	30147100	30149399	not distal
chr17	31125400	31126499	distal
chr17	31129900	31130599	distal
chr17	31130900	31131799	distal
chr17	34305200	34305399	not distal
chr17	35204800	35204899	distal
chr17	35337200	35337599	not distal
chr17	35650100	35650399	distal
chr17	37673900	37674199	distal
chr17	39651400	39651499	not distal
chr17	39708000	39708399	not distal
chr17	42980100	42980499	not distal
chr17	44185300	44185799	distal
chr17	44186100	44186499	distal
chr17	44824500	44825999	distal
chr17	45081900	45083099	distal
chr17	45257400	45257599	not distal
chr17	45339400	45341799	not distal
chr17	45412000	45413699	distal
chr17	45712700	45714699	distal
chr17	47106500	47107299	not distal
chr17	47107600	47108099	not distal
chr17	47284400	47285699	not distal
chr17	47699700	47699999	distal
chr17	49291900	49292199	distal
chr17	49292800	49292899	distal
chr17	50681300	50681599	distal
chr17	50866300	50867199	distal
chr17	53253800	53255899	not distal
chr17	53613900	53614499	distal
chr17	54536600	54536999	distal
chr17	54928400	54929499	distal
chr17	55260300	55260499	distal
chr17	55850200	55851899	distal
chr17	58143700	58143899	not distal
chr17	58347300	58347799	distal
chr17	59736500	59736799	distal
chr17	61240000	61240599	distal
chr17	61386600	61387199	not distal
chr17	61526900	61527999	not distal
chr17	61793300	61794899	distal
chr17	61796000	61796899	distal
chr17	62397400	62398399	distal
chr17	62716100	62716399	distal
chr17	62716700	62717599	distal
chr17	62731300	62731699	distal
chr17	62786900	62787099	not distal
chr17	63257200	63260699	distal
chr17	63261100	63262399	distal
chr17	66066100	66066699	distal
chr17	66857200	66857799	distal
chr17	66888300	66888799	distal
chr17	67231300	67231699	not distal
chr17	67266200	67266599	distal
chr17	67874500	67874799	distal
chr17	68036000	68038699	distal
chr17	68554500	68554999	distal
chr17	68555300	68555899	distal
chr17	72822600	72822799	distal
chr17	79424400	79424499	not distal
chr17	79623800	79624599	not distal
chr17	80827600	80827799	distal
chr18	335600	336499	distal
chr18	991500	991999	distal
chr18	2918100	2918299	not distal
chr18	2922800	2924499	not distal
chr18	3081300	3081599	distal
chr18	3727500	3727999	distal
chr18	6799300	6799699	distal
chr18	7290500	7292199	not distal
chr18	8665200	8665499	distal
chr18	8666000	8666599	distal
chr18	8667500	8667799	distal
chr18	9401400	9401699	distal
chr18	9571000	9571699	distal
chr18	10169600	10170199	distal
chr18	10918000	10918299	distal
chr18	10978600	10978899	distal
chr18	10979300	10980599	distal
chr18	12660300	12660999	not distal
chr18	14961700	14963099	not distal
chr18	19521600	19522899	distal
chr18	19977400	19980299	distal
chr18	20252900	20252999	distal
chr18	20886800	20887199	distal
chr18	21101600	21101899	distal
chr18	21480500	21480999	not distal
chr18	22832400	22833999	distal
chr18	22855100	22855499	distal
chr18	22856000	22856299	distal
chr18	23200600	23200899	distal
chr18	23201500	23201799	distal
chr18	26109300	26109699	distal
chr18	26110000	26110199	distal
chr18	26377300	26378299	distal
chr18	26381400	26383799	distal
chr18	30355000	30356399	not distal
chr18	30763300	30764099	distal
chr18	30764400	30764899	distal
chr18	32988100	32988499	distal
chr18	33185200	33187099	distal
chr18	33309100	33309199	distal
chr18	36638000	36638399	distal
chr18	36994600	36994899	distal
chr18	37027800	37030199	distal
chr18	37442300	37444499	distal
chr18	37515300	37515599	distal
chr18	37596700	37596899	distal
chr18	37597200	37597899	distal
chr18	37944700	37944999	distal
chr18	37945400	37949799	distal
chr18	39245700	39246199	distal
chr18	39247000	39247299	distal
chr18	39299400	39299699	distal
chr18	39300200	39300599	distal
chr18	40229200	40229699	distal
chr18	40511800	40512699	distal
chr18	41161400	41162099	distal
chr18	41162500	41163199	distal
chr18	41669300	41671499	distal
chr18	47186500	47187299	distal
chr18	47203900	47204099	distal
chr18	47226900	47228299	distal
chr18	47273400	47275699	not distal
chr18	51760100	51760399	not distal
chr18	52473600	52473699	distal
chr18	52474100	52474399	distal
chr18	53079900	53082499	distal
chr18	53957700	53959499	distal
chr18	53997600	53997699	distal
chr18	53998500	53998599	distal
chr18	54168800	54169399	distal
chr18	58421100	58421699	distal
chr18	58422000	58422699	distal
chr18	58504700	58507699	distal
chr18	58602800	58604099	distal
chr18	58633400	58635199	distal
chr18	58654700	58655199	distal
chr18	59294600	59295499	distal
chr18	59361000	59362499	distal
chr18	59363900	59365599	distal
chr18	59385900	59388499	distal
chr18	59498000	59498099	distal
chr18	59498300	59498999	distal
chr18	59622700	59622999	not distal
chr18	59773000	59773599	distal
chr18	59793600	59793999	distal
chr18	59998700	59999799	not distal
chr18	60000000	60000399	not distal
chr18	60000600	60000999	not distal
chr18	67857500	67857799	distal
chr18	68648200	68648599	distal
chr18	68662600	68665099	distal
chr18	68665700	68671899	not distal
chr18	68680500	68680599	not distal
chr18	68685700	68690299	not distal
chr18	68712300	68713099	distal
chr18	68714000	68716999	distal
chr18	68781600	68783899	distal
chr18	68877400	68877899	distal
chr18	68989800	68990199	distal
chr18	71327400	71329399	distal
chr18	71405500	71407699	not distal
chr18	71408100	71409399	not distal
chr18	71419000	71420799	not distal
chr18	71516300	71516999	distal
chr19	3764800	3765199	not distal
chr19	4983900	4984399	distal
chr19	6947100	6948899	not distal
chr19	7857300	7857499	not distal
chr19	9238900	9239999	not distal
chr19	11383200	11384099	distal
chr19	19510300	19510999	not distal
chr19	33152400	33153099	not distal
chr19	34768100	34768299	distal
chr19	34818400	34818599	distal
chr19	34819000	34819399	distal
chr19	41447800	41447999	not distal
chr19	41778100	41780499	distal
chr19	42597900	42598199	distal
chr19	43160900	43163399	not distal
chr19	44167900	44168199	not distal
chr19	47174500	47174699	distal
chr19	47682800	47682999	distal
chr19	48622100	48622699	not distal
chr19	50335600	50335799	distal
chr19	50803800	50804099	not distal
chr19	50804400	50804799	not distal
chr19	51205100	51207799	distal
chr19	54312800	54313199	distal
chr19	54331600	54331999	not distal
chr19	54652300	54652799	distal
chr19	56785300	56785799	distal
chr2	3451100	3451599	distal
chr2	4401300	4402699	distal
chr2	4467700	4467899	distal
chr2	4468400	4468999	distal
chr2	4469400	4469799	distal
chr2	4546800	4547199	distal
chr2	4547400	4547599	distal
chr2	4548200	4550599	distal
chr2	6920400	6920999	distal
chr2	9468400	9468499	distal
chr2	10304200	10306499	distal
chr2	10308900	10311399	distal
chr2	10858100	10858399	not distal
chr2	11421100	11421299	distal
chr2	12352500	12353999	distal
chr2	12811300	12811899	distal
chr2	12812500	12813099	distal
chr2	13121600	13122299	distal
chr2	13122800	13123099	distal
chr2	13127000	13128299	distal
chr2	15632900	15633199	distal
chr2	15720000	15720399	distal
chr2	15777800	15778899	distal
chr2	15779400	15781599	distal
chr2	15811100	15811599	not distal
chr2	15894300	15895799	distal
chr2	15900300	15900899	distal
chr2	16051900	16052399	not distal
chr2	18498100	18498299	distal
chr2	18519600	18521699	distal
chr2	18550400	18551099	distal
chr2	18551300	18551799	distal
chr2	20227800	20228399	distal
chr2	20234400	20234599	distal
chr2	21993000	21993499	distal
chr2	21997100	21997599	distal
chr2	21997900	21998299	distal
chr2	24484500	24485599	distal
chr2	25861500	25861999	distal
chr2	26714900	26715599	distal
chr2	28258800	28259499	distal
chr2	29482400	29482999	distal
chr2	29483300	29483699	distal
chr2	32713600	32713999	distal
chr2	32714300	32714999	distal
chr2	33513400	33513699	not distal
chr2	33641800	33643299	distal
chr2	33644000	33646699	distal
chr2	33660700	33661199	not distal
chr2	33928700	33930499	not distal
chr2	33943900	33944799	not distal
chr2	35729300	35729799	distal
chr2	35735000	35736699	distal
chr2	36646800	36648099	distal
chr2	36778000	36779599	not distal
chr2	36781700	36782699	not distal
chr2	36890600	36891399	not distal
chr2	37154400	37154599	distal
chr2	37831100	37832899	not distal
chr2	38104400	38104799	not distal
chr2	41183800	41185799	distal
chr2	41188600	41189199	distal
chr2	41189600	41190199	distal
chr2	43340600	43341399	distal
chr2	43341700	43342399	distal
chr2	43940400	43942299	distal
chr2	44780500	44780699	distal
chr2	44780900	44781499	distal
chr2	45359400	45359699	distal
chr2	45515100	45515699	distal
chr2	45516100	45517299	distal
chr2	45518700	45519399	distal
chr2	45607500	45607699	distal
chr2	45607900	45608599	distal
chr2	45610100	45610699	distal
chr2	46475000	46475199	not distal
chr2	46475600	46476099	not distal
chr2	46480000	46480199	not distal
chr2	47052000	47052499	not distal
chr2	47756600	47756899	not distal
chr2	47760900	47761399	not distal
chr2	48938900	48939199	distal
chr2	51743000	51743099	not distal
chr2	51743500	51744799	not distal
chr2	54140400	54140999	distal
chr2	54166600	54166899	distal
chr2	54167100	54167799	distal
chr2	54177000	54177299	distal
chr2	54623000	54623299	distal
chr2	55310200	55311599	distal
chr2	55999100	56000099	distal
chr2	56117200	56117399	distal
chr2	56117900	56118099	distal
chr2	56224300	56224499	not distal
chr2	56244400	56245799	distal
chr2	56451100	56451599	distal
chr2	56455100	56455299	not distal
chr2	62309300	62309699	distal
chr2	63255800	63256199	distal
chr2	63256400	63256999	distal
chr2	63261400	63262499	distal
chr2	63262700	63263699	distal
chr2	64461700	64461999	distal
chr2	64464000	64465299	distal
chr2	64718500	64720499	not distal
chr2	68258400	68258699	not distal
chr2	69146000	69146499	distal
chr2	69501900	69503799	distal
chr2	71637300	71638099	distal
chr2	71649900	71652399	distal
chr2	71688200	71688899	not distal
chr2	71735700	71737299	distal
chr2	71831000	71833099	distal
chr2	72400900	72400999	distal
chr2	72774800	72775099	distal
chr2	72775600	72776299	distal
chr2	73007200	73007499	distal
chr2	73239800	73242299	distal
chr2	73309900	73309999	distal
chr2	73957600	73957699	not distal
chr2	73958100	73958499	not distal
chr2	74079700	74079799	distal
chr2	75867500	75867899	not distal
chr2	77094600	77096199	distal
chr2	77202400	77204199	not distal
chr2	77204400	77205299	not distal
chr2	77388600	77389199	distal
chr2	79167600	79167999	distal
chr2	82917300	82919299	distal
chr2	83278500	83279099	distal
chr2	83308000	83308899	distal
chr2	83893600	83893799	not distal
chr2	89028400	89029199	distal
chr2	89117300	89118199	not distal
chr2	97863300	97863499	distal
chr2	98293200	98294999	not distal
chr2	99010300	99011099	distal
chr2	99011300	99011899	distal
chr2	99035700	99038099	distal
chr2	99138900	99140599	distal
chr2	99215000	99215199	not distal
chr2	99453700	99454599	not distal
chr2	100477400	100477899	distal
chr2	100478200	100479099	distal
chr2	100483500	100484099	distal
chr2	100816600	100818199	not distal
chr2	101523000	101523399	distal
chr2	102918600	102918999	not distal
chr2	106169600	106170199	distal
chr2	106628200	106628699	distal
chr2	109703200	109707699	distal
chr2	109878800	109879199	distal
chr2	110909800	110911499	distal
chr2	112451800	112452399	distal
chr2	112695600	112696099	not distal
chr2	112783600	112784899	distal
chr2	112846700	112846999	distal
chr2	112957000	112957099	distal
chr2	112958900	112959299	distal
chr2	112978100	112979399	distal
chr2	118876200	118876799	distal
chr2	120211800	120212099	distal
chr2	120414100	120416599	distal
chr2	120560100	120561499	distal
chr2	120667600	120669099	not distal
chr2	120865100	120865699	distal
chr2	121026000	121026299	distal
chr2	121310600	121311399	not distal
chr2	122370600	122370699	not distal
chr2	122936000	122942599	distal
chr2	124937900	124938199	distal
chr2	132353800	132354399	not distal
chr2	134364700	134365299	distal
chr2	134365900	134366199	distal
chr2	135470200	135471399	not distal
chr2	135725300	135725499	distal
chr2	136519200	136521299	distal
chr2	138995700	138995899	distal
chr2	139365800	139365999	not distal
chr2	140696500	140697099	distal
chr2	140697300	140698399	distal
chr2	141812600	141814099	distal
chr2	143583300	143583599	distal
chr2	143591900	143592299	distal
chr2	143598700	143600499	distal
chr2	143600600	143601399	distal
chr2	143601600	143602299	not distal
chr2	149585900	149586499	not distal
chr2	149586800	149587399	not distal
chr2	150518100	150518299	distal
chr2	150559300	150560699	distal
chr2	150683400	150684299	distal
chr2	150945400	150945599	distal
chr2	151017900	151019999	not distal
chr2	151265200	151265599	distal
chr2	151635100	151635299	distal
chr2	152473500	152476699	distal
chr2	155820500	155820699	not distal
chr2	159569700	159569999	distal
chr2	160026100	160026499	distal
chr2	160895500	160895999	distal
chr2	160896500	160897499	distal
chr2	161189800	161190299	distal
chr2	161273000	161273499	not distal
chr2	161959600	161959899	distal
chr2	161987600	161988599	not distal
chr2	162770600	162770999	not distal
chr2	162982400	162982499	distal
chr2	162983100	162983499	distal
chr2	164014200	164016099	not distal
chr2	164044100	164045799	distal
chr2	165419500	165420499	distal
chr2	165473700	165473799	not distal
chr2	165626500	165627899	distal
chr2	166765600	166767099	distal
chr2	166914000	166915499	distal
chr2	167244300	167245099	distal
chr2	167245300	167246299	distal
chr2	169578700	169579199	distal
chr2	170122100	170123099	distal
chr2	170123300	170123799	distal
chr2	170929100	170929799	not distal
chr2	170955100	170955299	distal
chr2	171411400	171411799	distal
chr2	172259100	172259899	distal
chr2	173541800	173542199	not distal
chr2	173608200	173608799	not distal
chr2	173698100	173699599	distal
chr2	173794600	173794699	distal
chr2	174442800	174443299	not distal
chr2	175301600	175301799	distal
chr2	177076900	177077199	distal
chr2	177098400	177099999	not distal
chr2	177147400	177148999	distal
chr2	177278200	177281299	distal
chr2	177282400	177282599	distal
chr2	177594800	177595299	distal
chr2	177953600	177954199	distal
chr2	178008400	178008999	not distal
chr2	178415300	178415899	not distal
chr2	179152700	179153199	distal
chr2	179689200	179690699	not distal
chr2	179746100	179748899	distal
chr2	180332100	180332699	distal
chr2	182607900	182608899	not distal
chr2	182640300	182642099	distal
chr2	182996100	182999599	distal
chr2	183834400	183835999	distal
chr2	185634100	185634999	distal
chr2	185645200	185645699	distal
chr2	185646200	185646499	distal
chr2	187727000	187728199	distal
chr2	187856900	187857399	distal
chr2	187857700	187858099	distal
chr2	188164200	188165999	distal
chr2	188166200	188167499	distal
chr2	188167700	188168899	distal
chr2	188180900	188186399	distal
chr2	188223300	188228299	distal
chr2	188234400	188234999	distal
chr2	188432800	188435199	distal
chr2	191895100	191897399	not distal
chr2	192735000	192735199	distal
chr2	192770600	192770899	distal
chr2	192791200	192791999	distal
chr2	192848000	192849399	distal
chr2	193026200	193027199	distal
chr2	194710800	194713299	distal
chr2	195564200	195565799	distal
chr2	197131200	197131699	not distal
chr2	197227600	197227699	distal
chr2	198691600	198694199	distal
chr2	198929600	198929999	distal
chr2	198930300	198931299	distal
chr2	201643000	201643499	not distal
chr2	202035300	202037099	not distal
chr2	202485600	202487099	not distal
chr2	202597700	202598199	distal
chr2	203199900	203201899	not distal
chr2	205735100	205737499	distal
chr2	206005100	206005999	distal
chr2	206300400	206300499	distal
chr2	206301100	206301499	distal
chr2	207160300	207161899	distal
chr2	207165200	207165899	distal
chr2	207166100	207166499	distal
chr2	207287000	207287199	not distal
chr2	207287600	207290099	not distal
chr2	207985800	207986599	not distal
chr2	208426500	208426999	distal
chr2	208557100	208558199	not distal
chr2	210341300	210341799	distal
chr2	210372300	210373199	distal
chr2	211763200	211764899	distal
chr2	211861700	211862199	distal
chr2	211862500	211863199	distal
chr2	212732500	212732699	distal
chr2	212733200	212733799	distal
chr2	212847100	212847599	distal
chr2	213038000	213038199	distal
chr2	214845400	214846399	distal
chr2	216436800	216437099	distal
chr2	216604900	216605699	distal
chr2	216621600	216622099	distal
chr2	219488000	219488199	not distal
chr2	219495300	219497999	not distal
chr2	222293400	222294599	distal
chr2	222331600	222333799	distal
chr2	222485800	222485999	distal
chr2	222631700	222631899	distal
chr2	222780100	222780599	distal
chr2	222781000	222781699	distal
chr2	223562500	223563799	not distal
chr2	224788300	224788699	distal
chr2	225269400	225269799	not distal
chr2	228719200	228721799	distal
chr2	231270200	231270699	distal
chr2	231271000	231271699	not distal
chr2	231275500	231275699	not distal
chr2	231628900	231633799	distal
chr2	234061400	234062699	distal
chr2	237115300	237115899	not distal
chr2	237425900	237426399	not distal
chr2	237426900	237427299	distal
chr2	237738400	237738699	distal
chr2	237739900	237743999	distal
chr2	237759900	237762499	distal
chr20	1294200	1295599	distal
chr20	1300100	1300699	not distal
chr20	1360500	1361199	distal
chr20	2457500	2458499	not distal
chr20	3358100	3358899	not distal
chr20	3359200	3359599	not distal
chr20	4606500	4608099	not distal
chr20	4636800	4637299	distal
chr20	6602500	6602699	distal
chr20	6653400	6654699	distal
chr20	6659100	6661299	distal
chr20	7379600	7380799	distal
chr20	7439300	7440599	distal
chr20	7480200	7480699	distal
chr20	7703300	7704699	distal
chr20	8486900	8486999	distal
chr20	8527000	8528299	distal
chr20	8855900	8855999	distal
chr20	9239700	9240399	distal
chr20	9380500	9381499	distal
chr20	10337600	10338899	not distal
chr20	10339900	10340199	not distal
chr20	10340500	10340799	not distal
chr20	10449400	10449899	distal
chr20	10915800	10917299	distal
chr20	10919200	10920999	distal
chr20	10942500	10945699	distal
chr20	11060200	11062699	distal
chr20	11081100	11082699	distal
chr20	11428600	11429299	distal
chr20	12071300	12071599	distal
chr20	14425400	14425999	distal
chr20	14426300	14426899	distal
chr20	17500900	17501899	not distal
chr20	17974300	17974399	distal
chr20	19802700	19803399	not distal
chr20	19806900	19807099	not distal
chr20	19888200	19888899	distal
chr20	20782500	20783099	distal
chr20	20783300	20783899	distal
chr20	23054000	23054099	not distal
chr20	23060200	23060599	not distal
chr20	23312100	23312799	distal
chr20	23663600	23663999	not distal
chr20	23664400	23664699	not distal
chr20	23726400	23726599	not distal
chr20	23997300	23999299	distal
chr20	24086200	24086899	distal
chr20	24087100	24087499	distal
chr20	30966500	30966999	distal
chr20	32502100	32503899	not distal
chr20	33493200	33493799	distal
chr20	34049200	34049299	not distal
chr20	36758200	36758299	distal
chr20	37113300	37113699	distal
chr20	37114100	37114399	distal
chr20	38201700	38202399	distal
chr20	38202600	38203699	distal
chr20	38209900	38210199	distal
chr20	38215800	38217899	distal
chr20	38403400	38403699	distal
chr20	38404100	38404299	distal
chr20	38537500	38538299	distal
chr20	39383300	39383699	distal
chr20	40618800	40620099	not distal
chr20	42539100	42539899	not distal
chr20	43316700	43317399	not distal
chr20	46503800	46508899	not distal
chr20	46911500	46913999	distal
chr20	47254700	47255999	distal
chr20	47864600	47865299	distal
chr20	47865500	47865799	distal
chr20	49992300	49992899	not distal
chr20	49993900	49994499	not distal
chr20	50551400	50551599	not distal
chr20	50618900	50619399	distal
chr20	50911000	50911299	distal
chr20	50964600	50966899	distal
chr20	51113800	51115199	not distal
chr20	53683100	53685099	not distal
chr20	56342800	56343499	distal
chr20	57086000	57086299	not distal
chr20	61186500	61186799	distal
chr21	16082900	16085299	distal
chr21	16728000	16728299	distal
chr21	17114100	17114199	not distal
chr21	17161200	17161299	distal
chr21	17222300	17225199	distal
chr21	17358200	17358599	distal
chr21	17358900	17359499	distal
chr21	17364800	17365299	distal
chr21	17570200	17571099	distal
chr21	17587000	17587699	distal
chr21	17588200	17588399	distal
chr21	17613500	17613799	distal
chr21	17902200	17904099	not distal
chr21	18862300	18862999	distal
chr21	18912400	18912899	distal
chr21	23948000	23948699	distal
chr21	24082500	24084099	distal
chr21	24084400	24084999	distal
chr21	24163600	24164199	distal
chr21	24385400	24387299	distal
chr21	24388400	24391299	distal
chr21	28821500	28822499	not distal
chr21	29351100	29351699	distal
chr21	29352300	29352599	distal
chr21	29666000	29666199	distal
chr21	29890100	29892499	distal
chr21	30333900	30336199	distal
chr21	33575900	33577299	not distal
chr21	33605800	33606199	distal
chr21	34079600	34081199	distal
chr21	37226600	37227699	distal
chr21	37228200	37228599	distal
chr21	37794100	37795699	not distal
chr21	37816400	37817699	not distal
chr21	39011000	39013299	distal
chr21	39015100	39018999	distal
chr21	39410100	39410599	distal
chr21	39759900	39761999	distal
chr21	39762300	39762699	distal
chr21	40222900	40223499	not distal
chr21	42523200	42525399	not distal
chr21	42533500	42534999	not distal
[truncated: 1,766 more rows]
