# Supplementary material for: Comprehensive epigenome characterization reveals diverse transcriptional regulation across human vascular endothelial cells
Source: Epigenetics Chromatin. 2019 Dec 19;12:77. doi: 10.1186/s13072-019-0319-0 (PMC6921469; doi:10.1186/s13072-019-0319-0)
Supplement: Supplementary file 6 — Additional file 6: Table S5. DEG clusters. [file 13072_2019_319_MOESM6_ESM.xls]

## Sheet: DEG cluster1
Gene name	HCCaEC	HCoAEC	HAoEC	HPAEC	HENDC	HRAEC	HUVEC	HUAEC	HGSVEC
CLDN10	0.199659	0.598602	-0.20457	-0.967988	-0.494326	0.0944401	-0.607302	2.42951	-1.04802
TRO	-0.355713	-0.254801	-1.01995	-0.659772	0.792643	-1.04179	1.71788	1.49028	-0.668784
IGF2	0.126146	-0.784704	-0.107717	-1.98658	-0.222099	-0.0885873	1.68871	1.21479	0.160048
HOXB7	0.103499	-0.547768	-0.308875	-2.16977	0.945944	1.01251	0.817945	0.87519	-0.728675
GPR128	-0.394409	-0.567691	-0.562252	-0.505176	-0.567691	-0.565193	1.74255	1.98755	-0.567691
SSTR1	0.459125	0.0409861	-0.465395	-1.65627	-1.21967	0.413488	1.33706	1.49049	-0.399814
AL132709.5	-0.432747	-0.68483	1.13598	-0.460673	-1.34158	1.04645	0.913422	1.15624	-1.33226
LITAF	0.097931	-0.401756	0.0514691	0.587661	-0.115845	-2.2685	1.79109	-0.071283	0.329233
TMEM26	-0.270343	0.154017	-0.202993	-0.0482563	-1.88754	-0.501175	0.588415	2.16782	5.98952e-05
BEND4	-0.726216	0.0264807	0.12591	-1.55751	-0.325309	0.42508	-0.00266234	2.37259	-0.338364
IQCA1	0.0659829	0.650805	-0.535683	-1.31657	0.216635	-1.33887	0.731314	1.99049	-0.464104
BCHE	-0.834998	-0.0558745	-0.927112	-0.638479	0.487782	0.60938	0.30855	2.22478	-1.17403
HPR	1.77666	-0.249125	-0.658408	-0.457674	-0.452579	-0.537416	-0.673889	1.93128	-0.67885
NRN1	0.307059	0.88903	0.529303	-2.50759	0.791312	0.463739	0.330578	-0.031646	-0.771785
LINGO2	-0.59588	-0.59588	-0.581196	-0.59588	-0.161424	-0.442039	1.21202	2.35615	-0.59588
XIRP2	-1.25181	-0.180123	-0.670012	-0.45393	0.182821	1.2552	0.911639	1.56671	-1.3605
SPATA6	0.904886	0.69094	0.244656	-2.31179	-1.00913	0.345358	0.0481757	1.07681	0.0100859
STAT5A	0.0991887	-0.754977	-0.456681	-0.353705	-0.110837	-1.60891	2.22647	0.295049	0.664401
RICTOR	0.487669	-0.190672	-0.315776	-0.597764	-1.27519	-0.828515	0.681883	2.32567	-0.28731
RP1-170O19.20	-0.668484	-0.668484	-0.633765	-0.668484	0.151866	-0.463453	1.70149	1.91779	-0.668484
ZNF334	0.830855	-1.43752	0.386197	0.406905	-0.610517	-1.41192	0.214524	1.85994	-0.238471
TMEM200C	-0.751329	-0.454063	-0.46293	-0.685269	-0.940476	0.658926	0.982746	2.22186	-0.569467
SLC45A4	-0.635131	-0.0962937	-0.416248	0.223033	-0.577895	-0.474937	-0.122207	2.721	-0.621319
GPR126	-0.924021	-0.426399	-0.0503689	-0.117496	0.512381	-0.494859	1.16466	1.90409	-1.56799
CPM	0.104809	-0.299996	0.239951	-0.590867	-0.978467	0.0244623	-0.495248	2.6253	-0.629948
FAM26D	0.81824	1.1727	-0.807702	-0.924762	-0.306851	-0.618107	-0.226829	1.95016	-1.05684
H19	-0.764772	-0.888	-0.0791192	-0.172095	0.159858	-0.349704	0.114267	2.64364	-0.66407
MEG3	-0.506064	-0.929857	0.672856	-0.0941861	-0.312771	1.27013	1.10976	0.763129	-1.97299
CFI	0.0579215	0.0796625	-0.389067	-2.3143	1.14196	0.346084	0.908486	0.865476	-0.696224
TSHZ3	0.655993	0.733652	0.0588111	-2.6317	-0.362289	0.740827	0.137234	0.634128	0.033342
TTC39A	-0.0351992	-0.433735	0.18777	-0.154896	0.125897	-1.74729	2.31354	-0.513574	0.257483
TFPI	0.946256	-0.162701	-0.437254	-0.0934472	-0.534807	-1.74088	1.02749	1.72454	-0.729204
KCNK1	0.526254	0.116301	-0.329882	-1.29909	-1.48865	-0.244974	0.822956	1.98783	-0.0907415
HOXA1	0.188243	0.108135	0.443574	-2.80035	0.577737	0.493281	0.376582	0.367432	0.245369
SCN9A	-0.298961	-0.826445	-0.499768	-0.836753	-0.555584	0.882467	1.03263	2.05392	-0.951504
PCYT1B	-0.769128	0.125136	-0.00452513	-0.76485	-0.471199	-0.881902	2.18535	1.25581	-0.674686
HOXA5	0.201142	-0.340098	0.452701	-2.63245	0.249962	0.470344	0.932996	0.741088	-0.0756796
CPA3	0.523464	0.708052	-0.410198	-2.01536	-0.786949	0.623482	-0.592353	1.58108	0.36878
SCN8A	0.409438	0.540856	0.206624	-1.83733	-1.74598	0.461533	0.384002	1.27151	0.309354
NHS	-0.318066	-0.249578	-0.182134	0.631286	-0.725492	-0.491539	0.466675	2.31081	-1.44196
DTNA	0.883259	0.419533	-0.911311	-2.2815	-0.137359	0.862676	0.0838538	-0.0313801	1.11222
KIF26A	-0.120354	0.0957169	-0.126833	0.13872	0.0939056	-1.98537	2.02269	-0.727151	0.608674
HSF5	-0.011755	-1.26979	-0.520306	0.517489	-0.0914222	-0.941765	1.36584	1.82406	-0.872347
CACNA1I	0.217371	-0.618787	-0.267776	-0.277009	-0.802973	-0.756219	2.39153	0.916832	-0.802973
GUCY1B3	-0.969306	-1.27559	-0.347313	0.79312	0.205253	-0.30295	1.23217	1.71264	-1.04803
HOXA-AS3	-0.457196	-1.40832	-0.0838782	-1.69198	0.963426	0.867587	1.44189	0.418732	-0.0502632
DISC1FP1	0.0124951	-0.708609	-0.450157	-1.50334	0.38966	0.477295	0.997915	1.86744	-1.0827
CCL1	0.590244	-0.180019	-0.471038	-0.69227	-0.667813	-0.567668	-0.93502	2.46227	0.46131
ARHGAP28	0.360862	0.0523344	-0.245342	-1.56362	-0.311829	-0.668655	1.3417	1.8368	-0.80225
RGS5	0.321121	-0.541156	0.67569	-0.438344	-2.07075	-0.131719	1.56589	1.01893	-0.39966
FAM78A	0.0384327	-0.192682	-0.625297	-0.324027	0.190067	-1.88712	2.13315	0.551646	0.115825
RP11-909M7.3	-0.350886	-0.1937	0.774012	-0.0746616	-1.58244	1.1165	0.641069	1.25255	-1.58244
POU4F1	0.958704	1.31592	0.193192	-1.54106	-1.22581	-0.09627	-0.879682	1.285	-0.00999436
DCAF12L1	-0.466624	1.30502	-0.712137	-1.27599	0.36093	-0.350938	0.939083	1.47664	-1.27599
PRTG	0.431376	-0.72321	0.479293	0.772581	-0.751834	-2.0454	1.42172	0.758999	-0.343526
MCTP1	-0.0138075	-0.429677	-0.611646	-1.74822	0.319795	0.323851	0.570349	2.13433	-0.544971
GPC5	-0.796925	-0.483062	-1.03358	-1.24087	0.591379	1.25374	1.05328	1.3951	-0.739069
AC026703.1	-0.421763	-1.20677	-1.21914	1.3499	0.21953	-0.00918552	0.270807	1.81577	-0.799142
ALDOC	-0.216712	-0.592322	0.325294	0.0290915	-0.982507	-1.11738	2.48292	0.2748	-0.203179
LPAR4	0.162498	0.252998	-0.771259	-1.05648	-0.761406	-0.168056	0.867434	2.27847	-0.804203
MEG9	-0.495495	-1.11374	0.787869	0.0125417	-0.433584	1.32825	0.936443	0.819548	-1.84183
MYO7A	-0.479399	-0.541077	0.00757721	0.180711	-0.113716	-2.04129	1.56521	1.34502	0.0769701
LIN7A	0.0296723	-1.42183	-0.24305	-0.27868	-0.109929	0.191729	1.41531	1.74168	-1.32491
HOXA2	0.330231	0.716165	0.643184	-2.73296	0.425608	-0.080187	0.405763	-0.0779727	0.370166
CTTNBP2	-0.249859	-1.39662	-0.0716161	0.760351	-1.16169	-1.12515	1.4995	0.964955	0.780132
SRRM3	0.187114	-0.783062	0.0198238	-0.279896	0.629125	-1.8161	2.04708	-0.44278	0.438689
GATA3	0.340448	-0.61919	-0.092646	-0.652944	-1.3039	-1.10812	1.66422	1.51767	0.254464
GRIK5	0.237794	1.00708	-0.249142	-1.68641	-1.35682	-0.675639	1.25466	0.925742	0.542729
NRK	0.255821	-0.220884	-0.57318	-1.37736	-1.61655	0.993558	0.307564	1.60356	0.627468
HOXB9	0.200923	-1.44088	-1.27259	-1.32768	0.635624	1.05034	0.268699	1.21128	0.674282
PLA2G2A	-0.564958	-0.564958	-0.564958	-0.495881	-0.564958	-0.413986	1.78675	1.94791	-0.564958
RP11-875O11.3	-0.374642	0.311206	-0.00351489	-0.832513	-0.823545	0.0682806	-0.660423	2.61886	-0.303707
MAGED4	-1.03186	-0.424651	-0.0449325	-0.36908	0.613554	-1.26581	1.66585	1.54555	-0.688629
U1	-1.22175	-0.014806	-0.00335141	-1.21792	0.320299	-0.304764	0.60217	2.2935	-0.453377
HOXA3	0.347204	0.0807318	0.542714	-2.67142	0.523527	-0.307702	0.846011	0.596337	0.0425923
HOXB6	-0.0730827	-0.578781	0.26984	-2.50039	0.755822	0.725546	0.75292	0.803801	-0.155675
CAMK4	-0.30827	0.178711	0.0911172	-1.43616	-0.831329	0.377567	0.239256	2.34201	-0.6529
FOLH1	-0.241245	-0.227305	-0.19472	-1.11301	-1.2497	1.24675	0.561829	1.9203	-0.702905
RP11-64D22.2	-0.767123	0.215399	0.0720506	-0.687928	-1.11933	1.32089	-0.240096	2.03555	-0.82941
ALX1	0.194983	-0.939326	2.07973	-1.2593	-0.543692	-0.696445	1.1174	0.286217	-0.239564
HOXA6	-0.760034	-0.919181	-0.108323	-1.56004	0.840118	0.157086	1.70434	1.12554	-0.479493
HOXA13	-0.512674	-0.400151	-0.512674	-0.512674	-0.512674	-0.509111	0.949891	2.52274	-0.512674
SHROOM2	0.447215	-1.4437	-0.492591	0.821506	-0.124587	-1.73656	1.4394	0.318982	0.770343
GATA3-AS1	-0.423245	-0.479837	-0.343493	-0.760909	-0.760909	-0.756052	2.1386	1.47047	-0.0846215
HOXA10-AS	-0.518509	-1.14884	0.209167	-1.39033	0.0176955	0.758403	1.42057	1.47235	-0.820507
TSPAN2	0.00305586	1.57455	-1.04473	-1.66695	-0.289713	0.553131	0.255114	1.30932	-0.69377
XXYLT1-AS2	0.690941	0.849813	-0.0197497	-2.63949	0.607756	0.114531	-0.343505	0.541689	0.198016
HOXA11-AS	-0.50606	-1.34411	-0.0607828	-1.24538	0.79328	0.41683	1.40239	1.38209	-0.838255
HOXA-AS2	0.388575	0.209776	0.445653	-2.78658	0.759847	0.344684	0.277143	0.139995	0.220905
KIAA1211	-0.135061	-1.53648	-0.986317	-1.18431	0.833283	0.269235	1.63205	0.871386	0.236213
MIR770	-0.361005	-1.2704	0.382014	0.0383168	-0.466086	1.42617	1.34495	0.559797	-1.65375
CPXM1	0.74263	-0.709135	0.0547978	-0.27331	-0.498283	-1.93963	1.58491	-0.116124	1.15415
RP11-865I6.2	-0.0265574	-0.704271	-0.633178	-0.474277	-0.441671	-0.00714384	-0.33733	2.74831	-0.123877
RP11-750B16.1	0.50474	-0.0700453	0.258989	-0.169994	-1.08657	-0.78871	-0.0522713	2.41271	-1.00885
HOXA7	-0.0565741	-0.856685	0.145439	-2.26348	0.966092	0.781024	0.926753	0.749816	-0.392384
RTKN2	1.15948	0.927362	-0.344305	-1.64535	-1.34012	-0.47912	0.0946836	1.36653	0.260834
RP11-735G4.1	-0.0811872	-0.224061	-0.451496	-0.204547	-0.463462	-0.457964	-0.455699	2.80188	-0.463462
CTD-2314G24.2	-0.727923	-0.57789	-0.452905	-0.585899	-0.727923	-0.173028	2.41214	1.07332	-0.239886
TRERF1	-0.128677	0.0743458	0.675927	0.754659	-1.67389	-1.20776	1.84383	0.172789	-0.511228
HOXA9	0.186672	-1.17873	0.210936	-2.04971	0.450221	0.659319	1.07095	1.14191	-0.491568
CDKN1B	0.829618	0.484365	-0.747162	0.0267107	-0.459085	-2.23311	1.17457	0.96902	-0.0449334
GALNT14	-0.470982	-0.427182	-0.010177	0.625547	-0.111254	0.070243	-0.511552	2.364	-1.52865
HOXA10	0.0377877	-1.33345	-0.0833401	-1.75297	0.640699	0.816545	1.02042	1.27796	-0.623654
HOXC9	-0.715602	-0.715602	-0.572126	-0.715602	-0.715602	1.28795	1.00838	1.85381	-0.715602
SAMD12	-0.991716	-0.603501	-0.631806	-0.920378	0.704115	0.579153	0.849653	1.98005	-0.965567
ENTPD1	-0.344441	-0.618	-0.502824	-1.15179	0.723522	-0.623983	1.528	1.75626	-0.766753
HOXB8	-0.310149	-1.20184	-0.630768	-1.33674	1.2451	1.08952	0.794153	1.13586	-0.785141
AL132709.8	-0.374324	-0.44898	0.805663	-0.84208	-1.14577	0.975354	0.487523	1.79628	-1.25367
GUCY1A3	-0.486873	-1.00498	-0.441133	-0.938489	0.951856	-0.335684	1.31193	1.79319	-0.849816
ISL1	-0.132225	-0.583293	-0.571912	-0.583293	-0.583293	-0.549828	2.32197	1.26517	-0.583293
RP11-588K22.2	-0.501351	-0.882682	-0.635153	-1.03328	0.804812	-0.335261	1.29022	1.91877	-0.626068
HOTTIP	-0.546777	-0.546777	-0.546777	-0.546777	-0.546777	-0.541606	0.900933	2.52535	-0.150798
SCGB1A1	-0.422438	0.134789	-0.395545	-0.422438	-0.422438	-0.418595	-0.417012	2.78612	-0.422438
TNFRSF1B	-0.179691	-0.258865	-1.05521	0.036624	0.693461	-1.94871	1.5813	0.994102	0.136995
LRP4	0.267126	-0.64498	0.668287	0.74728	-0.775249	-1.99523	1.66503	-0.240922	0.308658
RP11-641D5.1	0.233478	-2.14281	0.392191	-1.06528	0.579236	-0.458526	0.317329	1.3167	0.827687
IGF2BP1	0.102612	-1.48422	0.14252	-0.422226	0.327657	-0.86194	1.65483	1.46475	-0.923983
HOXA11	-0.683353	-1.39876	-0.056707	-1.14135	0.719226	0.532758	1.30358	1.48205	-0.757448

## Sheet: DEG cluster2
Gene name	HCCaEC	HCoAEC	HAoEC	HPAEC	HENDC	HRAEC	HUVEC	HUAEC	HGSVEC
ARPP21	0.54854	2.03643	-0.806755	-0.33535	0.265808	0.91476	-0.972737	-0.29023	-1.36046
ZNF804A	-0.829803	-0.0639071	-0.441865	-0.457582	-0.750373	2.49493	0.805419	-0.078505	-0.678314
AMTN	-0.00325591	-0.401175	-0.401175	-0.401175	-0.401175	2.80665	-0.396338	-0.401175	-0.401175
AC012615.1	-0.622428	0.159052	-0.0863707	-0.656183	0.705955	2.38178	-1.35451	-0.217192	-0.310104
RCAN2	-0.834409	0.258596	-0.280633	-1.1651	0.763382	1.60473	0.917346	0.368671	-1.63258
EPHB1	-0.0775604	-0.79476	-0.114631	-1.138	1.51812	1.93222	-0.0955793	-0.260904	-0.968908
PCDHB8	-0.818893	1.1008	0.000428416	-0.15964	1.27013	1.45663	-1.17224	-0.301738	-1.37549
GPX3	0.376466	0.292218	-0.0446528	-1.63354	0.42042	2.03478	0.16057	-0.318621	-1.28764
PGR	0.680269	0.314819	-0.89288	0.855268	-0.13485	1.98922	-1.06049	-1.24714	-0.504206
SUMF1	-0.137017	0.435473	-0.70931	-0.46035	0.519343	2.09307	-1.57605	0.598706	-0.763869
GPR87	-1.36362	0.783209	0.178361	-0.0366667	0.0276111	1.97394	-0.698538	0.499333	-1.36362
HOXD3	-0.290634	0.317004	-0.0758712	-1.60914	1.09701	0.643072	0.832127	0.864809	-1.77838
CEACAM1	-0.697053	-0.210702	-0.284301	0.408389	2.19561	0.984803	-1.35043	-0.349175	-0.697142
AC018359.1	-0.577973	-0.501451	-0.65424	-1.02068	-0.00754353	2.45273	-0.134308	0.859068	-0.415603
PCDHGA4	-0.227088	0.193923	-0.726083	-0.835532	1.70793	1.42605	-1.45381	0.513026	-0.598415
HAPLN1	-0.766365	-0.575236	-0.230433	-0.0269574	-0.766365	1.22571	-0.611996	2.29526	-0.543616
MARCH10	0.201149	-0.402317	-0.606743	-0.273921	-0.864457	1.5011	-1.0679	1.99525	-0.482164
CSMD2	0.446023	-0.239637	0.200187	-0.155824	0.796048	2.02102	-1.71906	-0.89384	-0.454915
HOXC10	-0.685054	-0.685054	-0.685054	-0.685054	-0.685054	1.80005	0.784104	1.52617	-0.685054
FAM13C	-0.294497	1.21789	-0.538014	0.44029	1.96468	0.0546711	-1.37217	-0.977515	-0.495339
SLITRK5	-0.496349	-0.496349	-0.479772	-0.303537	-0.496349	2.753	-0.229955	0.245661	-0.496349
ABCB4	-0.624193	1.12046	-0.682688	-0.814723	1.01431	1.78761	-1.3214	0.0246612	-0.504031
PLCB4	-0.201399	-0.143929	-0.623595	-1.44172	0.384658	1.82414	0.409529	1.08076	-1.28844
NETO1	0.0980241	-0.142453	0.20483	0.479293	-0.0362421	2.35897	-1.16803	-1.1784	-0.615991
SPAG17	-0.292041	-0.457456	0.0284581	-0.771443	0.0883379	2.50969	-0.992496	0.580558	-0.693604
RP5-850E9.3	-0.327949	-0.221444	-0.328873	-0.398164	-0.500647	2.79879	-0.491238	-0.029827	-0.500647
AC016909.1	-0.377549	0.0157093	-0.401317	-0.560916	0.968714	2.39691	-0.68749	-0.284263	-1.0698
AJAP1	-1.05107	1.4077	-1.12261	-0.659626	-0.223423	1.99667	0.15286	-0.378749	-0.121753
PARM1	0.750628	-0.562116	-0.782352	-0.790084	-0.973455	1.95097	1.1456	0.152318	-0.891507
RP11-460N11.3	0.182963	-0.63326	0.708425	-0.141225	0.900282	1.51562	-2.04694	-0.803318	0.317457
AP000525.9	0.11985	1.18533	-0.241895	0.0898732	1.2822	0.955872	-1.81246	-0.328371	-1.25039
TCTA	-0.272185	0.683887	-0.632454	-0.366155	0.130921	2.41098	-1.30683	-0.027166	-0.620995
RP11-264M12.2	0.176325	-0.0387145	-0.694106	-0.7752	0.643441	2.11392	-1.48762	0.658302	-0.596349
HKDC1	-0.843908	0.0164535	-1.00465	0.521326	0.055315	2.33821	-0.964267	0.488187	-0.606659
MYL9	-0.856989	-0.5365	-0.419392	-0.630015	0.412438	2.41794	0.422738	0.258761	-1.06898
FAM167A	-0.26191	-1.31586	1.16592	0.758227	-0.581878	1.96531	-0.734495	-0.619735	-0.375576
PVR	-0.903135	0.393853	-0.134327	0.162277	0.429046	2.41234	-1.07076	-0.601527	-0.687762
CPPED1	-0.815159	0.919237	-0.562202	-0.616542	0.619237	2.02116	-0.801424	0.451933	-1.21624
FOLR3	0.137824	-0.920939	-0.869945	-0.131034	0.161719	2.52373	-0.230227	-0.920939	0.249813
RP11-11N9.4	-1.14146	-0.494398	0.0520158	0.763183	1.16075	0.411337	-0.847068	1.56914	-1.4735
SNX18P16	-0.449311	0.813811	0.185188	-0.481586	0.0243112	2.31413	-1.36251	-0.284987	-0.759052
NTRK2	-0.712284	0.253402	-0.936731	-0.405512	0.333319	2.33502	-0.346948	0.625134	-1.1454
GFRA1	-1.31861	-0.694947	-1.02381	1.22118	1.45928	1.33151	-0.230016	-0.316118	-0.42847
SH3GL2	-0.487316	-0.136574	-0.140939	-0.168682	-0.518772	2.6771	-0.141395	-1.11296	0.0295389
RP11-387A1.5	-0.89199	-0.261777	-0.594306	-1.23549	1.11426	1.13428	0.624592	1.34591	-1.23549
AC099522.1	-0.408404	-1.08691	0.0400102	1.52325	-0.0827976	1.49509	-1.13926	-1.10101	0.760041
EPHA5	-0.303911	-1.26349	0.0940386	-0.262538	-0.576388	1.92533	-0.342265	1.55021	-0.820993
FUCA1	0.337548	0.16822	-1.27614	-1.52766	0.870041	1.69286	-0.766626	0.779615	-0.277856
GPR1	0.790822	-1.21368	-0.513981	-0.23753	-0.850275	1.55912	-0.465392	1.64387	-0.712948
ANXA3	-0.375423	1.15987	0.31105	-0.692188	0.441872	1.43983	-2.13253	0.158498	-0.310986
RP11-757O6.1	-0.843141	0.636372	-0.193894	0.174705	-0.419892	2.49115	-0.833372	-0.168788	-0.843141
GIMAP5	-0.728018	0.296255	0.416022	-0.485897	1.93265	1.09991	-0.072264	-1.21584	-1.24283
CELF6	0.705236	0.0267851	-1.57621	-0.0663058	1.40781	1.23989	-0.594031	0.290838	-1.43401
FMN1	0.306729	-0.747339	-0.0623724	-1.79926	-0.213986	1.59861	-0.529316	1.49089	-0.0439529
ADRB1	-0.345397	-0.556874	-0.0562661	-0.657989	2.02758	1.25037	-0.860766	0.435898	-1.23655
LINC01133	0.211338	-0.320313	-0.604531	0.352614	-0.542517	2.6194	-0.956696	-0.423527	-0.335765
EFHD1	-0.390211	-1.31025	-0.140631	0.121827	0.0273904	2.0138	0.824809	-1.49598	0.349247
CNTNAP1	0.125844	0.0354191	0.574386	0.417688	0.657993	1.04733	-1.87636	-1.70472	0.722421
ARHGAP25	-0.982398	0.402666	0.3968	0.785203	0.654216	1.6903	-1.70125	-0.890825	-0.354709
LINC01117	-0.577191	0.213722	-0.36599	-1.54171	1.12153	0.83801	0.759413	1.09393	-1.54171
RP11-536O18.2	-0.0113227	0.502169	0.227134	0.958106	1.68101	0.360011	-1.61758	-1.0827	-1.01683
HOXD1	-0.194967	0.420367	-0.0663565	-2.06234	0.753077	0.932991	0.379474	1.12984	-1.29208
NFASC	-0.307447	-0.391726	-0.216486	0.119598	-0.672862	2.6185	-1.04738	-0.424819	0.322625
HYI	-1.1203	0.667876	-0.341837	-0.567442	2.17625	0.767807	0.0261222	-0.457715	-1.15076
SPRN	-0.408154	-0.324929	0.749781	1.25449	-0.471513	1.74744	-1.03106	-1.50092	-0.0151384
PLAU	-0.440036	0.710449	1.08708	-0.822566	0.385306	1.62391	-1.84187	-0.447754	-0.254512
LTF	-1.00136	0.310312	0.497809	-1.00136	1.07905	1.85246	-0.992769	-1.00136	0.25722
GRID1	-0.970454	-0.33249	0.0185518	-0.0126505	1.72752	1.79901	-0.528991	-0.831105	-0.869392
RBP5	-0.456659	-0.589121	-0.542878	-1.19238	0.229683	1.52037	0.162953	1.8412	-0.973174
SDR42E1	-0.124781	0.00635521	0.0966663	-0.282348	1.23021	0.924512	-2.48925	0.5712	0.0674292
TMEM178B	-0.0969702	-0.560548	0.343762	-0.700577	-0.427032	2.58198	-1.07734	-0.198643	0.135366
SVEP1	0.169236	0.399237	-0.710124	0.140653	1.26767	1.46056	-0.456209	-2.07381	-0.197214
RRAGD	-0.603007	-0.802475	-0.861401	-1.22225	0.130882	1.71801	1.6581	-0.147398	0.129542
CPQ	0.0638223	-0.543775	-1.24989	-0.0834888	1.27174	1.66008	0.0658414	0.420801	-1.60513
DARC	-0.33123	-0.877033	-0.161093	-0.204919	-0.62502	2.56472	-0.819789	0.620511	-0.166151
VAT1L	0.402822	0.13685	0.292151	-1.50155	-0.321366	2.28878	-0.544452	0.151151	-0.904386
AF131217.1	0.766936	0.209354	-0.528432	-0.870704	-0.715268	2.41469	-0.202693	-0.106499	-0.967387
LIMS3	-1.74169	0.0400423	-0.0915632	0.299225	1.16059	1.53879	0.52884	-0.437766	-1.29647
RP11-215N21.1	0.356216	1.0038	-0.628274	-0.185702	0.261311	2.0712	-1.34294	-0.549201	-0.986415
OLR1	0.17465	-0.417983	-0.217754	0.302017	-0.76522	2.55098	-0.109019	-1.2058	-0.311869
AC009469.1	0.464718	0.298036	-0.221571	0.265796	-0.924462	2.04526	-0.154149	0.0983569	-1.87198
MYOM3	1.23061	-0.289748	-0.892266	-0.583667	-0.732956	2.22472	-0.558115	0.24076	-0.639342
RP11-2L8.2	0.739545	-0.480837	-0.480837	-0.480837	-0.480837	2.61616	-0.470686	-0.480837	-0.480837
ACAN	-0.874253	-0.736743	-0.940971	-0.0639541	1.19257	1.94825	-0.671932	0.822898	-0.67587
ACTA2	-0.346818	0.0877823	0.918187	4.86055e-05	0.0151799	2.15795	-1.25739	-1.31222	-0.262712
AC011897.1	-0.662322	-0.514628	-0.0207252	1.51176	0.590725	1.7451	-1.31194	-0.664493	-0.673482
ANO1	-0.381589	-0.687173	-0.197292	-0.108968	0.986235	2.2534	-0.197435	-1.48634	-0.180836
AC007743.1	0.42276	0.517815	-0.673507	-1.8442	0.549614	1.41074	-0.462309	1.0858	-1.00671
PLCE1	0.551662	-0.652953	-0.40255	-0.359386	2.37755	0.732944	-0.614349	-0.6196	-1.01332
KCNU1	-0.54544	-0.54544	-0.445239	-0.54544	-0.54544	2.13379	-0.534663	1.57332	-0.54544
CTD-3012A18.1	-0.460901	1.34047	0.1795	0.299634	-0.102395	1.83796	-1.10174	-0.62131	-1.37122
CHD5	-0.386987	-0.786302	-0.640901	0.292652	0.625365	2.31275	0.437786	-0.721419	-1.13294
HOXC6	-0.718777	-0.964847	-0.940542	-0.630448	-0.373736	1.2913	1.03853	1.77656	-0.478036
ATP6V0A4	-1.27549	0.971759	-0.177007	-0.178742	0.391669	1.96337	-1.15962	0.39118	-0.92712
RP11-324L17.1	-1.02421	-0.0840544	-0.500302	-1.28231	1.12401	1.03987	0.860416	1.14889	-1.28231
CD53	-0.150758	-0.844961	-0.746163	-0.47623	-0.187061	2.387	-0.900332	0.966482	-0.0479791
PIK3IP1	-0.0603172	0.269499	-0.52132	0.550618	0.956931	1.92128	-0.866104	-0.646211	-1.60437
RP11-550P17.5	0.0432602	-0.450384	0.0683816	-0.0795484	-0.754012	2.5487	-0.337637	0.210811	-1.24957
FAM155B	-0.428483	0.0950827	-0.505028	-0.24785	1.85504	1.5541	-1.4216	-0.128627	-0.772635
ADAMTSL1	-0.529698	0.376836	0.518444	-1.0571	0.866317	1.97108	-1.32931	0.0687037	-0.885277
ANKRD29	0.260413	0.186177	0.143664	-2.27405	1.06531	1.29843	0.461637	-0.670999	-0.470573
HOXC8	0.00999968	-0.923744	-0.923744	-0.923744	-0.568183	1.95811	0.393636	1.39715	-0.419485
HOXD4	-0.305437	0.354281	-0.0472145	-1.70207	0.989002	0.613728	0.827365	0.972409	-1.70207
COPZ2	-0.375386	0.316023	-0.459823	-0.48935	-0.23443	2.47003	-1.33041	0.485837	-0.38249
PRNP	-0.0161351	-0.107474	0.144481	-1.00638	0.0691063	2.38458	-0.768332	0.495143	-1.19499
TRNP1	-0.409224	0.45829	0.105484	0.946536	0.167646	1.94502	-1.22293	-0.533348	-1.45747
KRT14	-0.516756	-0.110288	-0.508268	-0.516756	-0.266359	2.79185	-0.511262	-0.141733	-0.220425
GCSHP3	-0.729736	-0.729736	-0.729736	0.178319	1.98658	1.53509	-0.0513118	-0.729736	-0.729736
TYRP1	-0.841958	1.67443	-0.578925	-0.146243	1.14155	1.25183	-1.17068	-0.718438	-0.611564
AC090044.2	-0.00856851	-0.33889	-0.789476	-0.2168	-0.789476	2.72022	-0.0560305	-0.423393	-0.0975887
AC009336.24	-0.935822	0.143491	0.0470198	-1.65646	1.27545	0.230306	1.03548	1.06953	-1.20899
NEDD9	-0.598078	-1.20194	-0.506911	0.516623	1.31549	1.84044	-0.549953	0.270749	-1.08641
TTC29	-0.874277	0.208112	-0.753822	-0.690506	-0.567262	1.63672	-0.108404	1.89272	-0.743289
VAV3	-0.0898324	-1.04652	-1.14751	0.429526	2.07177	0.693444	-0.822846	0.642068	-0.730106
OMD	1.52941	-0.606837	-0.457316	0.441445	0.739485	1.4588	-1.03033	-1.03733	-1.03733
CR392039.1	0.0920501	-0.665619	0.417211	0.588591	1.00764	1.48948	-1.53871	-1.54958	0.158934
RP11-54A9.1	-0.586619	0.698561	0.491934	-0.895343	-0.0501274	1.92948	-1.5773	-0.680172	0.669584
ADRA1B	-0.499854	0.920641	-0.344185	0.978941	0.529125	1.40487	-1.94614	-0.175053	-0.868353
FGF13	0.11382	-0.257002	0.182421	-0.520361	2.33215	0.731665	-1.10124	-0.332918	-1.14853
RP4-800J21.3	-0.777237	0.73258	0.0410319	0.358484	-0.834773	2.16818	-0.656853	-1.3427	0.311282
RP11-389C8.2	-0.579539	-0.256043	-0.139758	-0.224099	1.16116	1.45597	0.298054	0.464993	-2.18074
IGFBP1	-0.555597	2.38334	-0.400891	0.328209	0.243815	0.333657	-0.408181	-0.436059	-1.4883
ATP1B1	-0.421846	0.327538	0.158706	1.08136	-0.265312	1.96136	-1.48207	-0.188963	-1.17077
KRT34	0.153574	-0.585797	-0.411356	0.0455152	-0.306824	2.73396	-0.576103	-0.467171	-0.585797
KRT15	-1.06579	0.957539	0.654305	-0.655673	0.995682	1.62175	-1.32693	-0.660245	-0.520637
PDE1C	-1.09281	0.86708	-0.42156	-1.22748	0.683268	1.47445	-0.188946	1.11243	-1.20643
A2M	-0.820408	0.698901	-0.00955919	-0.625397	1.26755	1.26063	-0.248926	0.469453	-1.99224
CDIP1	-1.56594	0.791115	-0.773189	-0.179396	1.12572	1.53558	0.501283	-0.278507	-1.15667
KRTAP4-8	-0.154303	-0.63994	0.754322	-0.685537	0.169263	2.44361	-0.862087	-0.152827	-0.872503
RP11-71H17.7	0.463481	0.234951	-0.551862	-1.23343	1.36164	1.48013	0.515743	-1.22283	-1.04782
PRSS12	0.190223	-0.882429	0.38155	-0.989692	0.711864	1.702	-1.02795	1.09655	-1.18211
MFAP5	-0.685122	-0.646726	0.228149	-0.310915	-0.786837	2.44441	-0.954783	0.675632	0.0361952
RP11-417J8.6	-1.06565	-0.511621	-0.0878685	-0.516094	0.76211	1.96835	0.0275074	0.874882	-1.45161
HOXC4	0.195525	-0.831072	-0.649214	-0.831072	-0.831072	1.52558	0.450353	1.80204	-0.831072
CDH4	0.1094	0.797196	0.607597	-0.821939	0.134063	1.88935	-1.53832	-1.1634	-0.0139485
TUSC3	-0.976397	0.692045	0.0456531	0.787812	-1.10641	0.946313	-0.441391	1.54756	-1.49518
ATP10A	0.687728	-1.42689	-0.0288805	0.552682	-0.255263	2.14836	-0.966969	-0.753197	0.0424282
SPARCL1	-0.458795	0.160789	-0.586447	0.673122	1.77605	1.13918	-0.191966	-1.65769	-0.854254
RP11-163F15.1	0.407921	1.02514	-0.135801	-0.0214931	-0.219536	2.09064	-1.16524	-1.09938	-0.882252
LL22NC03-N14H11.1	0.070826	1.26413	0.122822	0.0622297	0.896259	1.34157	-1.38786	-1.32707	-1.0429
AC022431.2	-0.566345	-0.271821	-0.554464	0.100581	-0.566345	2.69251	-0.558644	0.290869	-0.566345
RP11-1L12.3	-0.370494	-0.967725	-0.469005	-0.967725	0.0081238	1.89045	-0.957486	1.46356	0.370301
CPA4	0.576455	0.0277526	-0.117847	1.18326	-0.563397	1.88789	-1.25955	-1.24184	-0.492715
AC106875.1	-1.47022	0.914443	0.503928	-1.74067	0.782665	1.28904	-0.428204	0.427858	-0.27884
LEPREL1	-0.463723	0.225687	0.130724	0.616894	1.73895	1.15462	-1.07165	-1.40333	-0.928169
RELN	0.0813303	-0.00552697	0.2845	-0.690909	1.50849	0.968292	-2.26699	-0.133757	0.254564
NUPR1	0.0100759	-0.174918	-0.63995	0.0611006	1.31748	1.84782	-1.03526	-1.52176	0.135416
DKK3	-0.639236	-0.0777454	-0.210668	0.0474476	1.20064	1.94163	-1.60978	0.185279	-0.837572
GJA5	-0.925846	0.792696	-0.904632	0.475403	-0.627622	0.761101	0.0746503	1.82463	-1.47038
NTNG1	-0.537727	0.540673	0.329605	0.810703	0.273869	1.79102	-1.70043	-0.340448	-1.16726
CTD-2135J3.3	0.572763	1.2388	-0.79437	0.390762	0.884268	1.16789	-1.12831	-1.49451	-0.837287
ERVFRD-1	-0.600315	-0.44556	-0.553111	-0.166962	1.43896	2.10797	-1.18804	-0.350898	-0.242043
INSC	0.0552127	-0.402602	0.925402	0.0634206	-0.812511	2.37866	-0.804774	-0.590295	-0.812511
ROBO2	-0.39058	-0.855189	0.63514	0.422665	-0.554909	1.92239	0.20099	-1.81658	0.436072
RFPL4A	-1.03866	0.751481	-0.1656	0.308059	0.379171	2.1775	-1.32134	-0.481255	-0.609362
CLDN1	0.133012	-0.27343	-0.221723	0.305188	0.465754	2.0615	-2.04345	-0.339378	-0.087469
CRP	-0.749462	-0.250427	-0.256533	-0.428672	-0.151627	2.69209	-0.849028	0.256456	-0.262797
TGFA	0.33607	-0.301849	-0.736969	-0.646081	1.72498	1.75006	-0.914758	-0.269176	-0.94228
GALNT18	-1.633	-0.722346	-0.323466	0.100135	1.53283	1.08822	0.183487	0.912722	-1.13858
RP11-351N6.1	-0.790768	0.675159	0.066442	0.431448	-0.0270003	2.14442	-1.58178	-0.779662	-0.138264
ANKRD35	-0.482735	1.34846	-0.204207	0.236582	-0.0913625	1.71777	-0.952473	-1.72117	0.149144
RP11-352D13.6	-0.304593	-1.06195	-1.43685	-0.655185	1.14577	1.9805	0.12233	0.187146	0.0228428
CDH8	0.0971265	-0.577011	-0.66772	-0.249454	0.112651	2.7021	-0.54483	-0.717268	-0.155592
VSTM2L	0.216184	-0.793078	0.212077	0.343996	0.45936	2.12733	-0.340435	-1.75779	-0.467643
LINC00520	0.0609725	-0.509341	-0.283479	-0.147049	-0.957615	2.28139	0.918697	-1.28982	-0.0737538
RP11-782C8.2	-0.591939	0.290138	-0.193372	-0.202154	0.53711	2.35277	-1.51953	-0.0838299	-0.589192
RP11-834C11.4	-0.232071	-1.10358	-0.749831	-0.974462	-0.790213	1.55792	1.228	1.27056	-0.206319
SLC20A2	-0.0191763	-0.60193	-0.200107	-0.317542	-0.729418	2.53598	-1.16005	0.428213	0.0640266
SYT1	-0.668345	0.361993	-0.484897	-0.991148	0.535727	1.04158	0.393664	1.58799	-1.77657
ATP6V0E1	0.106573	0.365326	-0.813077	-0.0961877	0.0938741	2.51007	-1.15208	-0.637019	-0.377472
IGSF23	-0.540549	0.514467	-0.129644	-0.233571	0.291003	2.49322	-1.11224	-0.716174	-0.566515
SPINK13	-0.266671	0.0770114	-0.15059	-0.449359	-0.0515043	2.72371	-0.727721	-0.376606	-0.778268
CCND2	-0.582892	-0.328264	-0.608769	0.319603	1.21091	1.79786	-0.742012	0.530245	-1.59668
SLC44A5	-0.373055	0.723883	-1.09966	0.166739	0.500199	1.74004	-0.812132	0.761139	-1.60715
HOXD9	-0.677349	-0.167637	-0.212572	-1.44161	1.54962	0.849776	0.774026	0.767361	-1.44161
GPNMB	-0.315834	-0.194062	-0.698541	-0.247945	1.37017	2.20648	-0.847943	-0.496872	-0.775455
AK4P1	-1.15308	0.776654	-0.813627	0.0653976	0.857592	1.32188	-0.41197	1.00932	-1.65217
CCBE1	0.54034	0.98516	0.222717	0.503058	0.146658	1.40878	-1.67265	-1.48761	-0.646455
HSD17B2	-0.776166	0.050964	-0.395858	-1.00639	1.84109	1.37976	-0.122757	0.364962	-1.3356
CADM3	0.0367846	-0.608974	0.0697892	-0.698949	-0.471156	2.24792	-1.47322	0.826952	0.0708497
PLCE1-AS1	-0.147613	-0.900212	-0.162007	-1.36263	2.00781	1.36072	0.0759845	-0.346798	-0.525254
RP11-318K12.1	0.409105	-0.128882	0.668217	-0.140566	0.942119	1.25599	-2.37811	-0.440722	-0.187153
CD163L1	-0.627431	-0.297156	0.231409	-1.65302	1.38586	0.824463	-1.00933	1.42617	-0.280966
FAM84A	-0.997675	-0.365469	0.0781739	1.17496	1.11754	1.56888	-1.45022	-0.427388	-0.698812
BHLHE41	-0.315777	-0.544122	-0.182812	1.17166	1.07269	1.4501	-0.57433	-1.89219	-0.185211
OTUB2	-0.749219	0.531166	0.480133	-0.630018	-0.258521	2.41473	-0.435427	-0.163277	-1.18957
KCTD4	-0.491764	0.302265	-0.721247	-0.38567	-0.73318	2.62996	-0.725443	0.131496	-0.0064217
RP13-631K18.2	-0.343947	0.466359	0.377526	-0.719074	0.113119	2.42502	-1.12195	-0.859149	-0.337909
IGSF1	-0.0261652	-0.0916109	0.097396	-0.359171	-0.749643	2.70474	-0.378975	-0.83843	-0.358141
ZNF366	-1.01446	-0.467379	-0.0881595	-0.233718	1.57489	1.12118	0.598612	0.368718	-1.85968
RNF150	-0.512354	-0.374456	-0.56891	-0.245456	-0.901393	2.24737	0.538013	0.919545	-1.10235
LINC01116	-0.391777	0.153599	-0.106376	-1.67981	1.06816	0.964085	0.635193	0.964771	-1.60785
RP11-553A10.1	-0.957098	0.0398448	0.0065206	0.11888	-0.437647	2.11681	-1.26767	1.11658	-0.736229
RP11-161I2.1	-0.692949	0.658693	-0.713155	-0.868134	0.916681	1.3612	-0.968356	1.40721	-1.10118
KSR2	0.207143	0.156737	0.514738	-2.07415	0.186194	1.87961	0.263216	-0.359131	-0.77436
CSN1S1	-0.529849	-0.529849	-0.058958	-0.529849	-0.0719084	2.7784	-0.523521	-0.346933	-0.187535
CDKN2A	0.291806	0.03812	0.105646	0.428974	0.945831	1.33918	-2.34128	-0.737291	-0.0709848
HLF	-0.156602	-0.555069	-0.197341	0.709581	1.47068	1.68043	-1.37887	-0.781458	-0.791352
ANKRD1	-1.03025	0.763906	-0.326603	0.956077	0.211646	1.27269	-0.853916	0.816051	-1.80959
RP11-435B5.5	0.0376773	0.500111	-0.530398	-0.093971	0.227365	1.96824	-2.03414	0.405349	-0.480238
HIST1H4H	0.120722	0.559295	-0.26835	-0.0293475	-0.0212967	2.15588	-1.20204	0.248698	-1.56356
GSDMC	-0.214312	1.15881	0.436955	-1.54021	0.0525138	1.95532	-0.684081	-0.7767	-0.388303
TRIML2	-0.716218	1.54698	-0.405949	-0.885509	0.86928	1.60562	-0.337659	-0.456246	-1.2203
HSPB6	-1.04091	-1.2705	-0.0100892	0.219473	-0.0665724	2.3052	0.72937	-0.313139	-0.552834
ELAVL2	-0.974381	-0.216926	0.0932119	-0.640221	0.281208	1.43112	1.18633	0.7193	-1.87963
HOXD8	-0.0901599	0.109219	-0.0535119	-1.77381	0.977213	0.833046	0.80154	0.866393	-1.66993
TENM3	-0.40711	0.498988	0.568645	-1.11233	0.218041	2.03574	-1.44867	0.402908	-0.756221
SELP	-0.328744	0.540151	-1.28852	0.869741	1.48507	1.13929	-0.585938	-0.340925	-1.49012
KIF5C	-1.06963	-0.519792	-0.119584	-0.580892	0.941805	2.28569	-1.03276	0.207974	-0.11281
L1CAM	-0.091441	-0.805673	-0.231583	0.714753	-0.159011	2.37908	-1.09042	-0.926888	0.211186
AL589743.1	-0.0341366	1.19061	0.0731672	0.10719	1.13324	1.16634	-1.75752	-0.757984	-1.12091
UBE2QL1	-0.689388	-0.291607	-0.602739	-1.10523	0.857754	2.13525	0.307397	0.493784	-1.10523
AC123023.1	-1.01828	-0.574259	0.026923	-0.761836	-0.361493	2.53096	-0.165239	0.628645	-0.305427
PKIB	0.181937	-0.155353	-0.306939	-0.457991	-0.254473	2.26374	0.0989242	0.433439	-1.80329
CDH10	-1.30207	0.369709	0.0762049	0.479862	0.645205	1.98085	-1.52591	-0.388357	-0.335492
HOXD-AS1	-0.0137778	0.333379	-0.05372	-2.05506	0.82591	0.85951	0.552897	0.966033	-1.41517
JPH4	-0.200257	-0.43768	-0.985685	-0.700395	-0.0571152	2.51971	0.746059	-0.38715	-0.49749
PLAT	0.0481429	0.33629	0.116261	-0.814955	0.629481	2.07176	-1.26915	-1.35985	0.242019
PIK3R3	0.0491607	0.953025	-0.731071	-0.243017	0.875933	1.51564	-0.966079	0.378099	-1.83169

## Sheet: DEG cluster3
Gene name	HCCaEC	HCoAEC	HAoEC	HPAEC	HENDC	HRAEC	HUVEC	HUAEC	HGSVEC
CDON	0.184324	-1.12961	-0.807717	0.731412	-0.122158	-1.17087	0.716269	-0.490479	2.08882
PTGS2	1.89629	-0.546314	0.0207141	1.15139	-0.474675	-1.45413	-0.583573	-0.746161	0.736454
RP11-242C19.2	0.968845	0.0354683	0.915139	-0.0769336	-1.99889	-1.22332	0.374284	-0.231831	1.23724
SGPP2	0.478166	-0.335106	-0.159011	0.157128	-0.195675	-0.301087	-1.32319	-0.791594	2.47037
IL1B	1.18811	-0.938943	0.817681	0.921918	-0.668617	-0.525858	-1.2907	-0.908416	1.40482
C8orf49	0.547569	-0.361698	0.340634	1.88011	-1.78642	-0.712445	-0.235661	-0.581143	0.909048
C8orf46	1.19093	-0.223175	-0.803949	-0.163547	-0.214566	-0.553964	-0.883289	-0.651016	2.30258
ZIC4	1.51423	0.208168	-0.492779	-1.06871	-1.06871	-0.236898	-1.0626	0.596059	1.61125
GPR65	1.03781	2.03574	-0.617871	-0.645334	-0.862767	-0.274256	-1.37778	0.437397	0.267063
C15orf48	1.40874	-0.842931	0.359281	0.929766	-0.990362	-0.347693	-0.995835	-1.00612	1.48515
MEIS1	0.797017	0.35438	-0.0713104	0.290506	-2.51168	-0.392941	-0.215453	1.10924	0.640244
RP11-519G16.3	1.3199	-0.657306	-0.0141013	0.78703	-0.83649	-0.762759	-1.1038	-0.571016	1.83855
TFAP2A	1.16956	1.06936	-0.415899	0.176879	-1.39193	-0.546732	-1.6543	0.651038	0.942022
PLA1A	1.8144	-0.941985	-0.474241	0.180276	0.121541	0.633568	-1.50075	-0.886151	1.05334
CCL20	1.34465	-0.605985	0.362723	0.8947	-0.382222	-0.514574	-1.4131	-1.15376	1.46756
IL1A	1.24204	-0.808554	0.648778	0.696751	-1.09804	-0.513292	-1.52037	-0.0987935	1.45147
EPN3	-0.431759	-0.61893	0.422897	-0.383577	-0.43268	0.814816	-0.706299	-1.04436	2.37989
ATP13A3	1.59403	-0.327082	-0.163889	1.04225	-1.47859	-0.567384	-0.967883	-0.407398	1.27595
TNFRSF19	1.49691	-0.826082	0.0827277	0.755977	-1.66146	-0.24234	-1.07956	0.274413	1.1994
CCDC144A	0.955357	-0.335023	0.985719	0.334179	-1.96021	-1.43567	0.768125	0.059336	0.62819
LCN2	1.22143	-0.514633	0.00254133	0.150561	-0.832498	-0.684725	-0.71383	-0.832498	2.20365
PID1	1.40002	-0.838244	0.189367	0.165711	0.158189	0.407534	-1.55789	-1.31383	1.38914
NEFM	1.86363	-0.71679	-0.156423	-0.860228	-1.26192	0.68066	-0.58323	-0.294588	1.32889
TLX1	1.2017	1.09493	-0.650403	-0.991722	-1.18807	-1.18478	-0.302553	1.04005	0.980844
EMX2	1.65602	1.79563	0.0429594	-0.478292	-1.32647	-0.22351	-0.0671424	-0.629581	-0.769616
WNT7B	0.83574	-0.660762	1.07248	-0.0411229	-0.547736	-0.825078	-0.784854	-1.05138	2.00271
CITF22-49D8.1	1.8608	-0.378169	-0.193106	0.0126144	-1.22873	-0.558093	-0.84142	-0.323975	1.65008
BCL6	0.712506	-0.158645	-0.215168	2.00599	-1.40364	-0.0968885	-0.659202	-1.08385	0.8989
MZT1	1.00193	0.633509	0.603287	0.138595	-1.82358	-1.48074	-0.645798	0.927283	0.645519
PTGIR	1.07616	0.203983	0.138985	0.139452	-1.65496	-0.0248858	-0.21773	-1.39848	1.73748
GULP1	1.01856	-0.0789068	0.235779	0.470773	-1.967	-1.28526	-0.353523	1.21769	0.741872
CCDC152	0.837823	1.15214	0.643231	-0.298175	-1.88576	-1.42535	-0.126256	0.909463	0.192884
GRIA3	1.94305	-0.899182	-0.209933	-0.0237179	-0.903316	0.806339	-1.24722	-0.509906	1.04389
G0S2	0.895754	-1.67473	0.540526	0.362468	1.00846	-0.36441	-0.681205	-1.33799	1.25113
GYPE	0.954464	-1.00189	-0.352358	1.84208	-0.734879	-0.323234	-0.533588	-1.07147	1.22087
CXCL6	1.35454	-0.817679	0.530997	0.933428	-0.970492	-0.766179	-0.954273	-0.809736	1.4994
C1QTNF1	1.14521	-0.519714	-0.0686034	1.0131	-0.203802	-0.38613	-1.52797	-1.08838	1.63628
CXCL14	1.73075	-1.0464	-0.0167082	-0.0430887	-0.710921	-0.966868	-0.625083	-0.0740956	1.75242
RP11-383H13.1	1.49846	-1.03768	0.258684	0.823444	-0.399204	-0.21858	-1.22905	-1.1068	1.41072
PDE3A	0.629173	0.530436	0.0765044	0.174704	-2.15531	-1.02262	-0.367386	1.36912	0.765388
PCSK6	1.25346	-1.11252	0.379215	0.275135	0.371472	-0.592724	-0.0322737	-1.90406	1.36229
IDO1	1.52113	-0.664215	-0.903137	-0.971134	-0.514853	0.688206	-0.710349	-0.231517	1.78586
RP11-219A15.1	0.856398	-0.274127	1.1309	0.674896	-2.16738	-1.09671	0.475985	-0.15363	0.553668
TFPI2	1.0725	-1.97636	0.69359	1.12739	-0.936026	-0.388947	-0.425006	-0.147828	0.980688
SALL3	-0.33947	-0.630441	-0.203007	1.61194	-0.630441	-0.624311	-0.621786	-0.630441	2.06796
IP6K3	1.36376	-0.683312	-0.17263	-0.616762	-0.609943	-0.540507	-0.543452	-0.454745	2.2576
TNIP3	1.22856	-0.859624	0.720411	0.938313	-0.855616	-0.230746	-1.69867	-0.456376	1.21375
CEBPD	0.945218	-0.378708	-0.164317	0.889168	0.872361	-1.8255	0.106288	-1.43509	0.990585
RP11-662I13.2	1.9437	-0.500279	-0.466757	-0.896075	-0.896075	-0.561497	-0.155004	-0.138218	1.67021
TBX20	0.9473	-0.756468	0.660117	1.52221	-1.21908	-0.873857	-1.17632	-0.161248	1.05735
SLC39A14	1.17488	-0.425813	0.21581	-0.290205	-0.888145	-0.571997	-0.761095	-0.712713	2.25928
BIRC3	1.44512	-1.01959	-0.214906	0.898137	-0.553911	-0.229489	-1.15088	-0.810855	1.63637
COL22A1	1.01346	-0.643499	0.0819006	1.79975	-0.628652	-0.336237	-1.13329	-1.19668	1.04324
NOTCH2	0.877087	-1.37535	0.778689	0.289969	-1.48299	-0.922433	0.914693	-0.357873	1.27821
HAS3	1.3488	-0.847016	-0.24723	1.26975	-0.685852	-0.710993	-1.0804	-0.570601	1.52354
NFKBIL1	1.38241	-0.676333	0.960728	-0.670835	-0.595987	-0.557437	-0.948356	-0.688421	1.79423
ADD3	1.49177	-0.893062	-0.143913	0.350918	-0.755354	-1.26608	0.314811	-0.805484	1.70639
CXCL2	0.869479	-1.15479	0.0743559	1.44351	-0.746844	-0.943984	-0.760053	-0.403882	1.6222
CHI3L1	1.65308	-0.348767	0.461963	-0.138952	-1.27367	-0.44488	-0.194797	-1.27367	1.5597
TSPAN8	0.0214725	1.40966	-0.597623	1.10255	-1.86392	-0.260669	-0.484296	1.18393	-0.511108
TBXAS1	0.589521	0.406842	-0.280785	1.42925	-1.41122	-1.36283	-1.00057	1.12088	0.508913
RP11-184M15.1	1.46243	-0.159945	0.0570951	0.496524	-1.17667	0.662265	-1.14462	-1.40873	1.21165
MTMR7	1.50395	-0.547088	0.511772	0.908685	-0.882852	-1.20547	-1.03432	-0.568373	1.31369
AC107982.4	2.51637	0.185758	-0.400267	-0.819147	-0.819147	-0.814161	0.482097	-0.466513	0.135005
HAND2-AS1	1.11657	-0.754192	-0.109832	1.56843	-1.06054	-0.831874	-0.804997	-0.527077	1.40352
GATA4	0.934608	-0.873094	0.600451	1.59754	-0.873094	-0.870891	-0.847023	-0.873094	1.20459
HSPD1P6	1.17432	-0.734166	0.609065	0.879431	-1.04108	-0.954544	-1.03651	-0.511135	1.61462
PSG4	2.19719	-0.883505	0.739986	0.832139	-0.488378	-0.153239	-0.932595	-0.938526	-0.373073
HAND2	1.03428	-0.970013	0.0833199	1.49441	-0.970013	-0.967337	-0.876015	-0.256638	1.42801
VNN3	2.14351	-0.597466	-0.472222	-0.451442	-0.587266	-0.740378	-0.54818	-0.279508	1.53295
STATH	1.8524	-1.06873	-0.0742321	0.915342	-0.602474	0.149024	-1.06383	-1.06873	0.961234
LRRC4B	1.1502	-0.755392	0.894577	1.62376	-0.470338	-1.08693	-0.332928	-1.41505	0.392105
TNFAIP8	1.37606	-0.139218	-0.144957	-0.263762	-1.29689	-1.07594	-0.384348	-0.0719442	2.001
AL590369.1	1.76467	-0.685456	0.375084	-0.248443	-0.708807	-0.394829	-0.601629	-1.1766	1.67602
SOCS1	1.31204	-0.912524	0.546374	0.518453	-0.747905	-1.1538	-0.19587	-1.05252	1.68575
ITGB8	1.69922	-0.3685	-0.128628	0.92306	-0.826028	-0.510132	-1.36427	-0.746532	1.3218
KCNH7	-0.266838	0.734659	-0.134676	1.06512	-1.50875	-1.18407	-0.789883	1.65938	0.425061
CTSK	0.69852	0.21673	-0.245555	1.63185	-1.29838	-0.600198	-0.944284	-0.882091	1.42341
PI3	1.2485	-1.08225	0.47789	1.20979	-0.938401	-0.0894378	-1.0791	-0.989951	1.24296
MCTP2	1.42145	0.968303	-0.05499	-1.53465	0.460259	-0.542045	-0.201867	-1.48377	0.96732
MAP3K5	1.33271	0.70962	-0.122766	0.561756	-1.30444	-0.441521	-1.81443	-0.0167055	1.09578
BEST1	1.43839	-0.929531	0.28334	0.878626	-0.938345	-0.567622	-1.00937	-0.725919	1.57044
RP11-955H22.1	1.82832	-0.592875	-0.408048	-0.592875	-0.592875	-0.361522	-0.587084	-0.592875	1.89984
TLR2	1.13664	-0.907234	0.270716	0.590814	-0.201399	0.481803	-1.57462	-1.25664	1.45992
B3GNT7	1.29976	-0.31534	0.202061	-0.158485	-0.27132	-1.75925	0.540904	-1.10661	1.56828
RP11-169D4.2	1.03209	0.497007	-0.220285	0.66503	-1.34973	-1.23831	-1.34088	1.23508	0.720001
RP11-52L5.6	1.29635	1.11983	-0.308269	-1.09349	-0.701643	-1.08709	-1.08445	0.615451	1.2433
VSTM2A	1.5655	-0.842441	0.609278	0.262241	-0.701873	-0.694117	-0.921777	-0.925634	1.64883
EHF	1.74805	-0.811544	-0.0294063	0.316858	-0.811544	-0.546436	-0.776536	-0.811544	1.72211
AREG	0.898847	-0.706466	1.31132	1.29379	-0.967208	-0.341972	-1.23531	-1.0455	0.792488
TNFAIP3	1.40553	-1.22498	-0.048274	0.999003	-0.561851	0.056081	-1.11836	-0.94366	1.43651
RP11-4F5.2	1.61592	0.918012	-0.382592	-0.764826	0.41239	-0.424284	-0.35571	-1.8913	0.872394
PTGES	1.75353	-0.751481	0.387931	-0.347323	-0.612141	-0.350109	-0.899604	-0.903255	1.72245
MYPN	0.362388	-0.858806	0.993746	-0.929538	-0.889507	1.11151	-0.656343	-0.879478	1.74602
PSTPIP1	1.31961	0.473393	-0.284769	-0.463408	-0.921956	0.053159	-1.46172	-0.566022	1.85172
C12orf39	1.59396	-0.658935	0.0956962	-0.0221019	-0.696496	0.317435	-1.38307	-0.89462	1.64813
RP11-809N8.5	2.40066	-0.104051	0.592518	-0.742147	-0.814484	-0.457101	-0.443007	0.546066	-0.978454
SERPINB7	2.01874	-0.682924	-0.204552	-0.496362	-0.682924	-0.239655	-0.678497	-0.682924	1.6491
PAPLN	0.80945	-1.00209	0.333661	1.08915	0.686334	-0.726484	-0.611312	-1.78986	1.21116
PRRX1	1.10911	-0.146276	0.118808	1.19091	-0.583601	-0.284686	-1.05444	-1.71138	1.36156
CCL4	1.21172	-0.676779	-0.613314	-0.199081	-0.00544434	-0.672102	-0.670176	-0.676779	2.30196
IL6	1.10282	-0.292707	0.528372	0.915625	-1.31327	-0.425402	-1.36564	-0.681363	1.53157
HMGN2P46	1.51435	-0.710005	-0.622545	0.984748	-0.706522	-0.649916	-0.959862	-0.507133	1.65688
TFAP2A-AS1	1.43374	1.20525	-0.417528	-0.348922	-1.06693	-1.08116	-1.20076	0.315747	1.16057
MRC1L1	0.707399	-0.86145	1.32746	0.101665	0.54755	0.124363	-1.76937	-1.21204	1.03442
RNF43	0.0330561	2.34411	-1.11419	0.452275	-1.28958	0.175811	-0.578185	0.109957	-0.133254
RASGEF1B	0.867678	-0.543309	-0.510171	1.53932	-0.791335	-0.97354	0.196607	-1.25028	1.46503
SLC6A4	0.509467	-0.821065	-0.118986	1.43131	0.029088	-0.404427	-1.02447	-1.33504	1.73413
TNFRSF11B	1.19858	-1.20439	1.01169	-0.151563	-0.840599	0.192962	-1.07955	-0.74173	1.6146
ZIC1	1.23103	0.24773	-0.343701	-0.964938	-0.964938	-0.62601	-0.959438	0.384649	1.99562
DKK2	0.0105078	1.96853	-0.0165396	0.224641	-1.49906	-1.33814	-0.433343	0.903355	0.180045
GPC6	0.0369349	-1.01655	1.59544	1.36595	-0.978493	0.135643	-1.46349	-0.275701	0.600276
CCL5	1.90044	-0.888426	-0.168849	0.548555	-0.487114	0.0604492	-1.2351	-0.975547	1.24559
ACSL1	1.02872	0.196682	0.152194	0.0194283	-1.84208	0.316525	-1.03196	-0.570347	1.73084
SOD2	1.4184	-0.940673	0.241303	0.769582	-0.979645	-0.580661	-0.861125	-0.754104	1.68692
PAPPA	0.688082	-1.81586	0.963082	0.953566	-1.30008	0.477906	-0.808802	-0.0611536	0.903259
PRRC2A	1.36139	-0.604685	1.14386	-0.84558	-0.30163	-0.484061	-0.730754	-1.14618	1.60764
SLC1A3	1.21183	-0.853802	-0.653769	1.26148	-0.991655	0.514235	-0.959548	-0.883351	1.35458
STAT4	1.37907	-1.05338	-0.0666377	0.436658	0.271808	-0.912022	0.0761335	-1.62679	1.49517
DTX4	0.850704	-1.04939	0.271677	1.06484	0.379603	-0.627508	-0.803866	-1.58893	1.50287
SLC7A2	1.52578	-0.759244	0.230261	1.04769	-1.13421	-1.00368	-0.880077	-0.35072	1.32421
CYP3A5	1.12854	-0.838083	-0.0912067	0.292322	-0.79842	-0.474034	-0.680632	-0.775362	2.23688
HS3ST2	0.874412	-0.804014	-0.909665	-0.89593	1.6751	-0.0746784	-0.628152	-0.72796	1.49089
CCL8	0.929128	-1.17051	0.582719	1.35481	-0.467525	-0.640475	-1.27944	-0.675836	1.36713
CXCL3	1.20794	-0.866857	0.313955	1.21104	-0.992016	-0.510815	-1.13908	-0.703127	1.47896
LRRC15	1.52224	-1.08615	0.397545	0.735822	-0.582933	-0.42553	-0.729117	-1.28286	1.45098
FOXG1	0.816163	-0.547023	-0.466316	1.4039	-1.00211	-0.0907998	-1.16932	-0.678364	1.73387
CSF2	1.08519	-0.965454	0.646908	0.926917	-0.475146	-0.541562	-1.1654	-1.10036	1.58891
ANKK1	1.07794	-0.777298	-0.116906	0.970689	-0.697723	-0.924136	-0.792464	-0.695839	1.95574
CCL3	1.5722	-0.72234	-0.365269	0.269617	-0.571771	-0.719999	-0.719036	-0.72234	1.97894
SP6	0.76648	-0.689448	0.0810782	0.948314	-0.737996	-0.399256	-1.48774	-0.457445	1.97601
TNFAIP6	1.28407	-0.979358	0.396799	1.00187	-1.08682	-0.100876	-1.13609	-0.820363	1.44076
AC004797.1	0.947579	0.764978	0.603256	0.52569	-2.10439	-1.17407	-0.66024	0.674886	0.422312
LIF	1.14137	-0.770506	0.70212	0.915832	-0.780398	-0.657905	-0.821277	-1.28216	1.55293
HSD11B1	1.66354	-0.985175	0.204058	0.175682	-0.740084	0.140769	-1.13218	-0.910995	1.58439
HLA-F	1.55382	-0.799335	0.175807	0.508535	0.301966	-1.03324	-0.968819	-1.19709	1.45836
CTC-347C20.2	1.38042	-1.32176	0.289939	0.98643	-0.9001	-0.44807	-0.83446	-0.630664	1.47827
CLEC4E	1.52945	-0.909116	-0.297847	1.34415	-0.633861	-0.621161	-0.710593	-0.991033	1.29002
TSSC2	1.4411	0.140705	0.411463	0.304581	-1.95803	-0.201985	-0.390603	-1.00987	1.26264
RP11-290D2.6	0.675408	0.682254	0.393045	0.713574	-2.4747	-0.954684	0.372416	0.116403	0.47629
DSC3	1.51565	-0.980602	-0.65771	-0.337587	-0.227321	-0.359789	-1.39005	1.45409	0.983323
RAP1GAP2	1.49465	-0.616619	-0.744443	0.470272	-0.144702	-0.852741	0.193307	-1.44985	1.65012
CNNM1	1.56691	-0.8042	-0.105377	-0.424594	-1.00849	-0.548591	-0.42472	-0.282767	2.03183
WT1-AS	0.844952	-0.38165	1.11763	1.25023	-0.800446	-0.672384	-1.16669	-1.29079	1.09914
PODN	1.07135	-0.66958	0.569126	1.21187	-1.06712	-0.85226	-0.701101	-1.0379	1.47561
MT1G	2.72179	-0.230372	-0.0690373	-0.598305	-0.795835	-0.472803	-0.533902	-0.140911	0.119376
CDCP1	1.0167	-0.286303	0.78202	-0.921686	-0.955848	0.83735	-1.53049	-0.447123	1.50538
C6orf47	0.89041	-1.36787	0.794853	0.267421	0.677851	-1.36509	-1.36395	0.30055	1.16583
SELE	0.924075	-1.38335	0.161503	1.56888	-0.134258	-0.393967	-1.34402	-0.589558	1.19069
NUP210	0.61324	0.881795	0.319163	-0.780669	-0.929409	-1.88591	-0.0330198	1.63773	0.177081
BCO2	1.39674	-0.666471	-0.868341	0.438808	-0.665151	-0.370041	-0.611413	-0.70538	2.05125
FAM65C	0.829795	-1.0692	0.515645	1.2249	-0.252639	-0.880443	-0.866537	-1.10867	1.60715
ECM2	1.9736	0.796744	-0.120713	-0.261073	-1.24059	-0.0377216	-0.908604	-1.10108	0.899433
TMEM171	0.969653	0.333857	0.276502	0.172876	-0.990838	-0.277462	-2.0258	-0.0930211	1.63423
CSF3	1.1921	-0.618343	0.626686	0.97752	-0.728761	-0.521572	-1.14393	-1.25442	1.47071
SAA2	1.84486	-0.705548	-0.563819	-0.0854631	-0.405358	-0.523248	-1.08196	-0.241921	1.76245
CACNA1G	0.642888	-0.269747	-0.175962	-0.133022	-1.53431	-0.341552	-0.093128	-0.491818	2.39665
GK	1.26543	-0.0988215	0.495994	0.461045	-1.76361	-1.43943	-0.20013	-0.0271169	1.30663
CH25H	1.42054	-0.527428	-0.735966	-0.161069	0.934176	-0.762655	-0.565453	-1.26447	1.66233
PLXNC1	1.45012	-0.661298	0.20805	1.1356	-0.926701	-1.18488	-0.963906	-0.391773	1.33478
C3	1.27529	-1.04803	0.833657	0.839794	-0.831961	-0.362156	-0.98588	-1.09339	1.37268
CHI3L2	1.34066	-0.824481	-0.798925	0.864181	-0.969905	0.978192	-1.05615	-0.770772	1.2372
IL8	1.14845	-0.826044	0.603154	1.05196	-0.925447	-0.192347	-1.32414	-0.945435	1.40984
PITX2	1.49016	-0.778137	0.112226	0.925917	-0.794899	-1.2599	-1.02969	-0.0859414	1.42026
C1S	1.40452	-0.878094	-0.175999	1.05017	-0.979403	-0.0763723	-0.72902	-1.14059	1.52479
CTD-2369P2.8	0.786993	-1.2499	0.420223	1.30291	-0.740413	-0.45096	-0.500209	-1.17166	1.60302
SLC25A37	1.24796	-0.473564	-0.258321	0.675281	-0.715223	-1.19941	0.406061	-1.34643	1.66365
EBI3	1.34288	-1.29695	0.320473	1.0029	-0.140061	-0.638531	-0.785214	-1.19567	1.39017
LRIG1	0.953015	-0.0349552	-0.409817	-0.653791	-1.42045	-1.36865	0.303104	1.15787	1.47368
CPED1	1.14761	-1.1839	0.118803	1.04745	-0.890332	-0.564896	-0.698858	-0.721934	1.74605
EPS15P1	1.96195	-0.491934	-0.374478	-0.417385	-0.873898	-0.425153	-1.18992	0.360238	1.45057
DCLK3	1.17508	-0.89251	0.735159	1.10575	-0.89251	-0.847504	-0.8897	-0.89251	1.39875
DEFB4A	1.63677	-0.594494	-0.594494	-0.129384	-0.594494	-0.589937	-0.588061	-0.594494	2.04858
NAMPT	1.64709	-0.172272	0.283181	0.48453	-1.7059	-0.882599	-0.297355	-0.667786	1.31112
CCL3L3	1.45162	-0.670387	-0.669987	0.60172	-0.670387	-0.667194	-0.665879	-0.670387	1.96088
C1R	1.59181	-0.558208	-0.34406	0.693564	-1.255	-1.2084	-0.253914	-0.217588	1.55179
ERI1	1.41967	0.0762472	1.01498	0.622677	-1.72964	-1.07416	-0.773327	-0.377777	0.821334
CHRM3	1.38194	1.59278	-0.980288	-0.914015	0.539035	-0.704942	-0.757883	-0.909808	0.753188
F2RL3	0.680478	-1.04114	0.696221	0.617583	-1.22414	0.0517366	-0.95838	-0.729087	1.90672
CXCL5	1.29554	-1.07993	0.696015	1.0924	-0.764678	-0.80756	-1.05754	-0.668581	1.29433
CCL7	1.35829	-1.32558	0.159402	-0.485606	-1.36994	0.0114718	-0.543807	0.571869	1.6239
PKD1P5	1.00646	-1.20045	0.62604	0.581488	0.862541	-1.27528	-0.0721436	-1.54898	1.02032
TRGV5	0.482199	-0.665743	1.45474	-1.43988	-0.31529	-0.402153	-0.021092	-0.861997	1.76922
GREM1	1.29622	-1.30222	0.810927	0.237306	-1.09959	0.670258	-1.49182	-0.126246	1.00516
LGALS3BP	1.01892	-0.905602	0.126236	0.870832	-0.799063	1.17715	-1.72738	-0.696274	0.935179
MSC	1.52172	-1.12959	0.366514	0.872757	-0.570332	-0.292823	-0.948006	-1.17236	1.35211
MCHR1	0.502058	-0.964634	0.851108	1.90481	-0.261357	-1.05678	-0.741651	-1.03935	0.805802
WT1	0.794554	-0.741824	1.1823	1.26107	-1.06662	-0.418299	-1.06278	-1.06662	1.11821
NKX2-5	0.0465965	0.690006	0.927455	-1.02279	-1.02279	-1.0181	-1.01617	0.668385	1.74742
CXCL1	1.07785	-0.626629	0.422664	1.14272	-0.865816	-0.452765	-1.58779	-0.577264	1.46703
CECR2	0.770183	0.387695	0.237598	0.791988	-1.91016	-1.46756	-0.527394	0.951204	0.766446

## Sheet: DEG cluster4
Gene name	HCCaEC	HCoAEC	HAoEC	HPAEC	HENDC	HRAEC	HUVEC	HUAEC	HGSVEC
PPFIA4	-1.17066	-0.369916	0.287002	-0.309817	-0.452683	-0.0269236	2.63243	-0.243214	-0.346223
PPP1R3G	-1.04171	-0.528354	-0.384355	-0.275954	1.79439	0.954658	0.99294	-1.51481	0.00320372
NRG3	-1.6106	-1.16158	-0.0746362	0.0607061	1.45972	0.249405	1.01242	0.988153	-0.923585
LPHN1	-0.562411	-0.609088	-0.90712	0.049551	1.38202	-0.223468	2.16324	-0.568122	-0.724612
APCDD1	0.692245	-0.673235	0.00905029	0.140847	-0.74241	-0.957186	2.42443	-0.8361	-0.057642
DNM1	-0.259904	-0.764368	-0.344559	-1.0548	1.95422	-0.290932	1.66445	-0.321392	-0.582714
METRNL	-0.310324	-0.845253	-0.379378	-0.40357	2.10105	-0.172845	1.07065	-1.46014	0.399808
MEGF6	-0.0713562	-0.531936	-0.501328	0.20295	1.9437	-0.611515	1.28196	-1.61708	-0.0953999
NUAK1	-0.101761	-0.711717	-1.61495	0.379917	1.88527	0.576518	0.592483	0.199725	-1.20548
SHC2	-0.332134	-0.888184	-0.361567	0.0842916	1.69579	0.362977	1.56515	-1.41331	-0.713016
ANKRD33	-0.231318	-0.655079	0.250524	-0.0950793	-0.280044	-0.119568	2.51119	-1.4298	0.0491745
SMPDL3B	-1.22311	0.29931	-0.757729	-0.554001	1.74472	-0.732215	1.31477	0.735256	-0.826998
BAIAP2	-0.58426	-0.727356	-0.267116	0.101884	1.63892	-0.712696	1.89892	-1.08586	-0.262439
LRCOL1	-0.540646	-0.312085	-0.657488	0.0242702	1.85787	-1.238	1.42719	-0.987234	0.426117
AQP1	-0.231561	-0.0141292	-0.219661	-0.0651942	2.73213	-0.771701	-0.769064	-0.221306	-0.439515
SPNS2	-1.16818	-0.557921	-0.307943	-0.174836	1.74846	-0.94193	1.75253	0.0715426	-0.421726
AC068491.2	-0.96654	-0.570811	0.657091	-0.814439	1.09666	-0.168717	2.08677	-0.353477	-0.96654
AC144831.1	-0.598376	-0.779682	-1.13543	-0.40973	2.34482	-0.0214419	0.883263	-0.500873	0.217452
LAPTM4B	-0.573694	-0.216447	-1.11038	0.829799	0.414618	-0.0733692	1.78371	0.653536	-1.70777
TNFRSF11A	-0.159474	0.224319	-0.449602	-1.72451	1.60714	-0.55082	0.931005	1.05788	-0.935943
ABCG2	0.203182	0.682728	-0.920183	-0.59568	1.32793	-1.21122	1.62701	0.072857	-1.18663
EBF3	-0.390636	0.391151	0.587478	-0.753408	1.7137	-0.545689	1.28635	-0.775147	-1.5138
MAB21L2	1.55477	-0.598418	-0.975344	-0.150441	1.98794	-0.72332	-0.475216	-0.732795	0.11282
RPS28	-0.988069	0.392098	-1.18662	0.450421	0.864491	0.0891915	1.59419	0.44651	-1.66221
PRRX2	0.166331	-0.839264	-0.748139	-0.2943	-0.395883	-0.186173	2.53902	-0.811611	0.570018
NPW	-0.466586	0.137731	-0.15199	-0.870929	1.71679	-1.54997	1.37416	-0.696974	0.507764
PLEKHA7	0.345032	0.212395	-0.667694	-1.92266	1.1522	-0.0781145	1.56531	0.299116	-0.90558
THRB	0.390023	-0.595997	-0.243182	-0.656088	1.33943	0.504662	0.894752	-2.19872	0.565126
ARHGAP44	-0.214654	-0.847772	0.0994209	0.441627	-0.339652	-0.419204	2.59492	-0.923198	-0.391491
TSPYL5	-0.606872	-1.2495	-0.392817	0.350956	1.34344	-0.837658	1.38366	1.09342	-1.08463
TIMM23B	0.598412	-0.402618	-0.904515	-0.219373	1.99635	-1.61954	0.687953	-0.579506	0.442844
NKPD1	-0.256296	-1.01604	-0.195319	-0.0723669	1.60783	-0.193207	1.88549	-1.13705	-0.623041
PKNOX2	-0.540776	-0.669223	-0.655952	-0.218503	1.16759	-0.236273	2.07252	-1.3665	0.447114
KIF17	-0.59837	-1.11816	0.00566235	-0.181469	1.9986	0.473963	1.12512	-1.31075	-0.394588
MIR3648	-0.0481952	-0.483206	-0.111237	-0.749083	0.766446	-0.916169	2.43121	-0.923032	0.0332632
CASKIN1	0.512668	-0.659904	0.0172199	0.601754	0.128171	-1.44159	1.73402	-1.55064	0.65831
NFATC1	-0.588269	-0.393027	-0.756046	0.358797	1.89594	-1.17345	1.23333	-1.04356	0.466286
CLSTN2	0.0993355	-0.697848	-1.68756	-0.406785	1.86876	0.382255	1.08275	0.166218	-0.807129
CGREF1	-1.06396	-0.952627	-0.107572	-0.217727	0.705552	0.658421	2.00349	0.332885	-1.35846
ESRP2	-0.517529	-0.334437	-0.336542	0.0815558	1.51996	-2.15624	1.01567	0.713403	0.0141623
ACE	-0.609535	0.052512	-0.318203	-1.43631	1.15186	-1.14246	1.74432	0.840711	-0.282886
HDAC4	0.398943	-0.212744	-0.661154	0.0132623	0.75451	-1.59893	2.19831	-0.415495	-0.476703
ZBTB46	-0.449293	-0.429811	-0.882031	0.613695	1.67193	-1.19586	1.59718	-0.81915	-0.106668
ID1	0.363535	0.011652	-0.386331	0.506629	2.00498	-1.13752	0.731374	-1.50535	-0.588971
PIK3C2G	-0.425304	-0.303492	-0.209598	-0.442229	2.77681	-0.481654	-0.685416	-0.270795	0.0416809
NINL	-0.136826	-0.448784	-0.483097	0.250793	1.46706	-1.48621	1.84169	-0.838492	-0.166138
FXYD6	0.612494	-0.319263	-0.178284	0.0993736	-0.905015	-0.77539	1.98716	-1.48046	0.95938
TRIM54	-0.845393	-0.593978	-0.845393	-0.457528	1.94901	0.065373	1.57824	-0.00494052	-0.845393
EIF2S3L	0.192465	-0.373371	-0.304925	-0.200044	-0.502837	-0.708609	2.71464	-0.067829	-0.749487
COL8A2	0.541406	-0.626946	-0.637654	-0.209992	0.332978	-1.09769	2.34277	-0.974673	0.329806
NDRG2	-0.56112	-0.273535	-0.382056	-0.0458091	1.29741	-0.847381	2.16178	-0.186084	-1.1632
SPINT2	-0.298454	0.554315	-1.04671	-0.193629	0.909934	-1.8453	1.79047	0.172583	-0.0432079
MPP7	0.137329	-0.174571	-0.0614536	-0.943419	-0.53041	-0.275169	2.68255	-0.138828	-0.696028
PLAC8	-0.553466	-0.271426	0.0122234	-0.454239	0.952622	-0.677314	2.42828	-0.961995	-0.474681
KALRN	-0.37254	-0.371915	0.127337	-0.645285	1.84813	1.14022	0.736151	-1.20162	-1.26048
AC118754.4	-0.736216	-0.16351	-0.0692371	-0.0855029	1.49819	-0.921998	2.0266	-0.677495	-0.870837
SLC22A23	0.511093	0.241266	-1.2356	0.242031	1.98838	-1.25963	0.783383	-0.89395	-0.376974
CA4	-0.816648	-0.170959	0.130955	-1.58237	1.27979	-0.116612	1.93642	-0.0444025	-0.616171
SRGAP3	-0.00833192	-0.068298	-0.482397	-0.706018	2.74605	-0.113896	-0.548405	-0.216433	-0.602272
RGPD5	-0.0875129	-0.90555	-0.285912	0.118495	2.24857	-1.45351	0.772129	-0.541651	0.13494
FLT4	-1.29993	-0.184174	-0.24957	-0.279017	1.67661	-0.823234	1.36286	0.838778	-1.04233
COL23A1	-0.673759	-0.57578	-0.557096	0.502974	0.154821	-0.49532	2.5879	-0.125966	-0.817777
RAB6B	-1.00437	-0.245023	-0.296943	-0.751296	1.02713	1.63256	1.39708	-1.05163	-0.707502
TACSTD2	-0.372532	0.0581412	-0.384854	-0.407619	1.9754	0.336624	1.06674	-0.499793	-1.7721
CDKN1C	-0.690833	-0.444654	-0.578608	-1.02306	1.56862	-0.266033	2.03354	-0.0786072	-0.520362
SNAP25	-0.344352	-0.542051	-0.307366	-0.906451	1.27863	-0.586098	1.8739	0.784946	-1.25116
JPH3	-0.405007	-0.816896	-0.564502	-0.122322	1.73656	-0.674739	1.93706	-0.639079	-0.451079
SLCO1B3	0.379709	-0.498263	-0.498263	-0.498263	2.71281	-0.493498	-0.107708	-0.498263	-0.498263
SCGB3A1	-0.707865	-0.707865	-0.417037	-0.545685	1.88882	-0.701437	1.71185	0.187083	-0.707865
IGSF9	-0.374621	-0.107935	0.308895	-0.213266	0.978093	-1.14857	2.20295	-0.487868	-1.15768
TRABD2B	-0.929808	-0.750142	0.796641	-0.804912	-0.611681	-0.0165101	2.133	-0.729664	0.913081
ALDH1A2	0.522002	0.213916	0.222573	0.318002	1.24279	-2.15272	0.947335	-1.20089	-0.112996
RP5-855D21.1	-0.696286	0.494173	-1.50648	-0.0335347	1.82362	-0.255671	1.18314	0.0873708	-1.09633
PALM	-1.10214	-1.10179	-0.702275	0.801227	1.40523	-0.269993	1.42386	-1.02019	0.566071
ELN	-0.448775	-0.288311	-0.806393	0.410486	2.09624	0.468657	0.829611	-0.994049	-1.26746
HSPA2	-0.36058	-0.73495	-0.245421	-0.34443	0.842399	-1.13277	2.41952	0.0987504	-0.542514
MYLK2	-1.30811	-0.0776929	0.163698	-0.355082	2.25079	0.261667	0.729914	-1.02779	-0.637398
SSTR5	-0.147201	-0.128423	-0.85242	-0.544802	2.33878	-0.760175	1.03797	-0.900786	-0.0429469
PPL	0.335952	-0.288401	-0.412638	-1.01687	1.64978	-0.997856	1.71174	-0.975748	-0.00596567
KCNIP1	-0.527876	-0.527876	-0.471149	-0.527876	2.63628	-0.261923	-0.454045	0.662344	-0.527876
PDE9A	-0.617388	-0.599949	-0.600359	-0.633652	1.25263	0.00993023	2.04018	0.411862	-1.26325
CAMK2N1	0.735083	-0.63325	-0.411036	0.0208023	-0.0319366	0.796002	0.967674	-2.34596	0.902618
AL049542.1	-0.196712	-0.614068	-0.0429	-0.333567	2.10051	-1.15132	1.19753	-1.12745	0.167966
CLU	0.470347	0.153146	-1.19603	-1.39643	1.53135	-0.0995722	1.27596	-1.11736	0.378581
RP11-497H16.2	-0.705987	-0.705987	-0.705987	-0.705987	1.46813	-0.701099	1.53003	1.23288	-0.705987
SCNN1B	0.231809	-0.552323	-0.262063	-0.838437	1.68373	0.510004	1.46737	-1.35705	-0.883038
SEPP1	-0.39705	-0.302049	-0.674817	0.378774	2.22564	-0.794348	0.442098	0.557542	-1.43579
KCTD8	-0.842274	0.133329	-0.79121	0.626016	2.43858	0.0996887	-0.765272	-0.0565856	-0.842274
HS6ST2	-0.99516	-0.526967	-0.531608	-0.811324	0.813158	0.921077	1.91481	0.416617	-1.2006
CELSR1	-1.08033	-0.14943	-0.726038	0.0229386	2.0548	0.016892	1.37578	-0.85889	-0.655716
POF1B	0.572036	1.16413	-0.64207	-0.208314	1.62589	-1.12519	0.242063	-1.69962	0.0710803
TMEM88	-1.48401	-0.241788	0.0278009	0.134987	1.29266	-1.52058	0.996519	1.24235	-0.447947
ST8SIA2	-0.304416	-0.519256	-0.131189	-0.698073	0.064217	-0.314541	2.74278	-0.141444	-0.698073
GGT5	0.316925	0.596383	-0.0368756	-0.829113	1.38473	-1.59885	1.53931	-0.873228	-0.499279
AGMO	-0.536836	-0.951567	-0.0746626	-0.451175	1.83894	-0.766672	0.706183	1.36312	-1.12734
HR	-0.192135	-0.922141	-1.09299	0.854186	1.26653	-0.483386	1.8632	-0.793161	-0.500106
NNAT	-0.834921	-0.821287	1.19964	0.0216203	0.806827	-0.965835	1.92747	-0.647618	-0.685893
EPCAM	-0.115138	-0.551359	0.0131181	-1.41874	2.10124	-0.0574251	0.238784	0.936891	-1.14737
DOC2B	-0.984377	-0.864538	-0.0179347	-0.337686	2.03564	0.51303	1.23198	-0.75393	-0.822188
FOXP2	-0.720124	-0.575838	-0.184185	-0.143062	2.35616	-1.14529	0.703581	0.443801	-0.735043
CDK20	-0.0734748	-0.626678	-1.21827	0.224997	1.02354	-0.517549	2.08263	0.264269	-1.15947
RP11-536O18.1	-1.01271	-0.704966	-0.235548	0.655932	2.48774	-0.418661	-0.600205	0.269625	-0.4412
CACNA1C	-0.797445	-0.255246	-0.0634871	-0.121482	2.66817	0.181339	-0.389791	-0.272296	-0.949762
DSP	0.0376647	-1.7406	-0.714967	-0.0544318	1.78284	1.05523	0.740746	-0.583905	-0.522582
AUTS2	-1.3324	0.182931	0.17223	0.806994	0.201117	-0.547578	2.03335	-0.0929539	-1.42369
SLC30A3	-0.690865	-1.14682	-0.757543	-0.392486	1.83351	-0.307864	1.71967	-0.00110768	-0.256493
DNASE1L3	0.0273818	-0.114312	-0.175318	-0.0362401	2.68388	-0.793496	-0.350722	-0.282928	-0.958245
SOX8	-0.374411	-0.651982	-0.43624	0.193143	0.713886	-1.08044	2.40293	-0.864071	0.0971785
SNAP91	-0.514697	-0.778396	-0.624541	-0.895478	1.86249	-0.0299582	1.77526	-0.388525	-0.40616
SCUBE1	-0.452	-0.290319	0.64622	-0.631541	-0.284445	0.138008	2.53269	-0.879311	-0.779299
CPE	-0.85286	-0.52406	0.118879	-1.37657	0.944524	0.282078	1.87845	0.624427	-1.09487
RBP1	-0.672803	-0.40418	-0.46888	0.799781	1.74348	-1.43017	1.34465	-0.784216	-0.127664
EEF1A2	-0.967385	-0.631545	-0.113631	-0.0716685	0.464899	-0.504964	2.6132	-0.528882	-0.260023
HOXD10	-0.563527	-0.563527	-0.226836	-0.452356	2.6492	-0.321295	-0.557367	0.599233	-0.563527
DNAJC5G	-0.795383	-0.795383	-0.553799	-0.350748	1.91663	0.352535	1.5954	-0.573869	-0.795383
RP1-170O19.23	-0.502682	-0.945793	-0.645308	-0.945793	1.00262	-0.146532	2.19438	0.586068	-0.596958
KLHL14	0.00331734	-0.707725	-0.515429	0.0659521	2.05643	-0.191618	1.35363	-1.03228	-1.03228
MAFB	-0.316041	-0.145197	-0.655872	0.360981	2.27853	-0.606405	0.6927	-0.102452	-1.50625
MEOX2	-0.835486	-0.575784	0.277515	-0.922405	1.40984	-0.917183	1.3726	1.1705	-0.979598
TIMP3	-1.31581	-0.847953	-0.0723393	0.0534285	1.85636	0.695097	1.15533	-0.521197	-1.00292
PGM5	-0.859385	-0.484452	-0.883092	0.0481119	1.98808	1.117	0.741061	-1.06307	-0.604258
TCF15	-1.46419	-1.97731	0.783072	0.705724	0.908952	0.0875272	0.863819	0.40034	-0.307931
BEND5	-0.51145	-0.459255	-0.63651	0.191821	1.52447	0.227589	1.82435	-1.233	-0.92802
FABP4	-0.50106	-0.391463	-0.411591	0.187896	2.24858	-0.920553	-0.583186	1.2051	-0.833721
FAM174B	-1.10132	-0.275446	0.517724	-0.931859	1.23344	-0.195963	1.95003	-0.100053	-1.09655
NAT8L	-0.666442	-0.184773	-0.349922	-0.523027	-0.176677	0.621727	2.59193	-0.90947	-0.403351
NOS1	0.110262	-0.0335319	-0.407244	-0.538179	0.0957336	0.28874	2.47352	-0.58127	-1.40803
OLFML2A	-0.610906	-0.508007	-0.847097	-0.4425	1.89409	-0.393197	1.73639	0.00672787	-0.8355
C2orf70	-0.804674	-0.390113	-0.295815	0.145521	2.14026	-0.563607	1.37778	-0.804674	-0.804674
SLC2A12	-0.873434	-0.258801	0.516068	-0.966046	2.49137	-0.0308484	0.218341	-0.309891	-0.786758
AC005550.4	-0.652502	-0.827566	-0.16245	-0.827566	1.55856	-0.823612	1.50728	1.05542	-0.827566

## Sheet: DEG cluster5
Gene name	HCCaEC	HCoAEC	HAoEC	HPAEC	HENDC	HRAEC	HUVEC	HUAEC	HGSVEC
PLEKHA2	0.748217	1.07213	-0.0917801	0.411822	-1.59128	0.886286	-1.90001	0.428564	0.0360487
KCNMA1	0.969183	0.281218	0.537142	-1.2528	-0.641563	2.06309	-0.981346	-0.394353	-0.58058
CRYAB	1.15069	-1.01207	-0.445548	0.286712	-0.503279	2.1261	-1.21021	-0.363103	-0.02929
LAMA2	0.231414	0.646991	-0.00117144	-0.561125	0.216752	0.0666162	-2.21295	1.79739	-0.183915
CCIN	0.107347	0.635582	-0.147584	0.437511	-0.790495	2.11827	-1.70666	-0.0692471	-0.584722
XG	0.329721	0.468444	0.183421	-0.358391	-1.03949	0.4176	-1.94699	1.85918	0.0865006
PTPN22	0.854387	1.16384	0.794047	-0.463388	-1.25768	1.1052	-1.75801	-0.0187694	-0.419629
RTN1	0.320383	0.607767	0.0282687	0.0248502	-1.40012	1.78327	-1.77426	-0.0727531	0.482585
FAM107A	-0.451986	0.935914	0.600206	-1.82297	-0.00709988	1.20741	-1.31285	1.01408	-0.162709
IGFBP3	0.977216	0.0100951	0.103426	0.765861	-1.05502	1.89494	-1.30592	-0.884422	-0.506178
NEFL	1.0874	-0.488797	-0.322079	-0.761568	-0.0546666	1.91005	-1.11484	-1.11975	0.864253
C1orf54	0.57213	0.330021	0.234047	0.0753237	-2.74372	0.764859	0.224387	0.581756	-0.0388047
LPXN	0.43702	0.203334	0.434425	-0.975761	-1.18367	1.92404	-1.44341	-0.0571519	0.661168
IFITM1	1.10602	-0.0916834	-1.08861	-1.06919	-1.45746	1.69094	0.175778	0.0876508	0.646559
IFI6	0.690539	-0.358243	-0.966366	-0.575122	-0.261851	2.18913	-1.40581	0.175705	0.512014
OAS2	0.864067	0.218478	-0.348952	0.00671444	-0.348501	1.54734	-2.24453	-0.33903	0.644412
TGFBI	0.931774	-0.270547	0.802285	0.326397	-1.25681	1.33605	-1.98288	0.00427446	0.109459
BNC1	0.75455	0.0916297	0.344332	0.632919	-1.2424	0.575813	-2.31086	0.47197	0.682041
RP11-462G12.1	0.520871	0.541085	-0.211069	-0.135995	-0.834315	1.43646	-2.25933	0.291087	0.651202
CDH2	-0.235857	-0.344003	-0.42798	1.32838	-1.05883	1.29623	-1.21985	1.4195	-0.75758
LGR4	0.717329	0.893371	0.0865161	-0.269379	-1.28323	1.08581	-2.04151	0.782987	0.028109
GPC4	0.0203395	0.844123	-1.12064	-0.699846	-0.883743	2.02081	-0.68372	0.987178	-0.484502
NSG1	-0.04436	0.804963	0.13986	0.994497	-1.18613	1.39199	-1.99378	0.0361416	-0.143181
SLIT2	0.189631	1.25526	0.104771	-1.33478	-1.25724	0.898284	-0.781007	1.50425	-0.579183
DAW1	-0.519281	1.8674	0.712849	-0.199175	-0.626138	1.14747	-1.56342	-0.0886337	-0.731068
LINC00314	-0.574064	-0.0229542	0.487639	-0.637324	-1.10334	2.30122	-1.00433	0.69567	-0.142515
PCOLCE2	1.07863	1.02137	0.21942	0.0212013	-1.23074	1.19244	-1.5108	-1.17434	0.382822
KCNQ3	-0.258012	0.970412	-0.452782	-1.04468	-1.14603	1.60475	0.00495026	1.33438	-1.01299
GS1-600G8.5	0.534668	-0.358534	-0.35687	-0.942637	0.0935515	2.38124	-0.834701	-0.986504	0.46979
TAGLN	-0.307316	-0.0161649	0.136738	0.387919	-0.750674	2.34553	-1.36239	0.383593	-0.817236
PTX3	0.590861	0.0724379	0.481668	1.15286	-1.21743	1.58542	-0.952697	-1.45398	-0.259134
MX1	1.07537	-0.591062	-1.11104	-0.306099	-0.499353	1.69109	-1.49509	0.44842	0.78777
RP11-286E11.1	-0.943778	0.909256	0.0921253	-0.619226	-1.17984	2.24933	-0.362609	0.312762	-0.458027
PARP9	0.80675	-0.0238119	-0.816949	-0.750385	-0.702558	2.0498	-1.40807	0.626304	0.218927
ANTXR1	0.909653	0.171267	0.183701	0.312081	-1.85108	1.15944	-1.69528	0.265389	0.544838
MTND2P28	0.653034	0.817846	-0.376483	0.342251	-2.48228	1.14962	0.0619038	0.186205	-0.352095
ARL13A	-0.138354	2.16524	0.607104	-0.834589	-0.548372	0.935931	-1.19166	-0.237436	-0.757869
RP11-624M8.1	-0.413053	1.12323	-0.125399	-0.275202	-0.921472	-0.0795146	-1.31474	2.20307	-0.196928
ATP6AP1	0.255915	0.588801	0.536509	0.123945	-1.79812	0.878278	-1.85306	0.487898	0.779831
FGF5	0.746553	0.362692	0.0712885	0.617169	-0.760951	0.609672	-2.51948	0.0861868	0.786873
ABCB1	0.358968	1.46189	-0.145335	-1.86111	-0.105793	1.36685	-0.847703	0.445199	-0.672969
SEMA3C	1.04981	0.304126	-0.046616	0.11443	-1.32134	0.742327	-2.13327	0.411197	0.879342
CNP	0.699159	0.0236776	-0.550654	-0.0457896	-0.985886	2.02614	-1.17547	0.938839	-0.930018
RUNDC3B	0.27611	1.51656	0.391049	-1.94807	-0.250338	0.986816	-1.0948	0.526816	-0.40414
IFIT1	1.19625	-0.192382	-1.03079	-0.43628	-0.283422	1.81593	-1.65206	0.258984	0.323758
AL139385.1	0.504701	0.721297	0.466214	0.533217	-1.83904	0.784058	-1.83405	0.59884	0.0647556
IL7	1.03667	0.904189	0.267902	-0.0480856	0.343663	0.170431	-2.4643	-0.734374	0.523903
CCDC81	-0.272981	0.0436484	-0.0386387	-0.587071	-0.972913	2.14604	-1.17468	1.22787	-0.371276
TOM1L1	-0.150937	-0.329782	0.0364006	1.11002	-0.652027	0.842583	-2.2846	1.07504	0.353302
FAS	0.576763	0.978903	0.0669003	0.100044	-0.512709	1.6463	-2.04524	-0.729223	-0.0817418
FAM21D	0.995466	0.605401	0.296907	0.461649	-1.37494	1.17574	-1.3595	0.574222	-1.37494
NPFFR2	0.0688906	1.02732	-0.00170404	-0.705046	-0.468678	1.65199	-1.60716	0.994557	-0.960176
CYTL1	0.135224	1.14769	0.0526981	-0.788962	0.332807	1.01617	-2.21113	0.849508	-0.533999
SRPX2	-0.470031	0.963914	-0.107159	0.201248	-0.782672	2.07441	-1.64694	0.15072	-0.383497
ABI3BP	0.76684	0.63304	0.0349512	-1.43886	0.101653	1.58052	-1.81743	0.313114	-0.173828
2019-03-04	-0.529371	0.674901	0.616765	0.0452452	-0.49854	1.64639	-2.17251	0.407996	-0.190879
ITGBL1	0.837362	1.79826	-0.370336	-0.768764	-0.281178	1.00988	-1.49	-0.979032	0.243815
HEY2	0.276791	0.825706	0.101602	0.679536	-1.0503	0.12704	-2.09531	1.46632	-0.33138
AOX1	0.87289	-0.167652	0.155281	-0.135173	0.117112	1.27716	-2.3302	-0.626387	0.836966
FGL2	1.23758	0.220867	-0.322472	-0.283878	-1.12774	2.08227	-1.15949	-0.515368	-0.131769
MR1	0.764021	0.943269	-0.163519	-0.459419	-0.0297416	1.78996	-1.80573	-0.896002	-0.142833
SERPINE2	1.21091	-0.536637	-0.818691	-0.311926	-0.87551	1.9199	-1.07326	-0.372215	0.857422
C5orf46	0.43079	-0.503153	-0.000693043	-0.161809	-0.95547	2.16706	-1.39955	0.873935	-0.451108
TBX18	0.997083	0.774552	0.465477	-0.983408	-1.90935	0.183856	-1.11913	0.684131	0.90678
AC109826.1	-0.211499	0.862088	0.128259	-0.698308	-1.12479	2.27012	-1.11201	-0.209144	0.0952884
AC093850.1	0.243992	0.590014	0.346184	-0.364137	-1.13009	2.15701	-1.1995	0.296451	-0.939924
RASGRF2	0.450183	0.550615	0.154525	0.638814	-0.458532	0.170007	-2.63421	0.915822	0.212771
PAPPA2	0.370747	-0.738858	1.01853	0.714914	-1.10318	1.51182	-1.53959	-0.775873	0.54149
LINC01013	0.229156	1.05224	-0.39848	-1.45844	-0.0277444	1.59564	-0.850921	0.995466	-1.13692
BOC	-0.796378	0.270731	0.812133	0.821629	-1.41825	1.39478	-1.39107	-0.560565	0.866995
MTND1P23	1.144	-0.438565	-0.620796	1.24757	-1.27604	0.0561819	-0.618217	1.55975	-1.05389
COL4A4	0.103993	-0.725691	0.211712	1.33317	-0.537367	1.28788	-1.42566	-1.2707	1.02266
SLC15A1	-0.284684	0.70921	-0.833854	-1.23805	-0.935485	2.10099	-0.3145	0.889395	-0.093023
TTN	1.29386	1.01427	0.285621	-0.214556	0.140233	0.676076	-2.29646	-0.535953	-0.363088
FOXA1	-0.215747	1.15021	0.135497	0.631897	-1.45093	0.606578	-1.63884	1.32572	-0.544382
FMN2	0.556501	-0.466419	0.142608	0.764926	-0.946329	1.9716	-1.70931	0.0815927	-0.395167
GLIPR1	0.753469	0.675909	-0.424004	0.229183	-1.07009	1.1236	-2.21068	0.354404	0.568204
ROR1	0.254099	1.04623	0.086782	-0.657502	-1.5278	1.03218	-0.828986	1.54993	-0.954939
ANKFN1	0.727788	0.752645	-0.38824	-1.26512	-1.60378	0.471574	-0.9273	1.05986	1.17257
RAB32	0.462993	1.04	-0.031596	-0.346521	-1.08263	1.97867	-1.48902	-0.527746	-0.00414812
MOCOS	0.458544	-0.295951	0.604591	0.8865	-1.9716	-0.209146	-1.18337	1.4703	0.240122
DDIT4L	-0.157455	-0.952557	-0.468693	-0.347316	-0.229671	2.20269	-1.3179	0.262291	1.00861
RP11-482H16.1	1.12224	0.770064	0.156285	-0.7957	-1.37114	1.23126	-0.907942	0.957804	-1.16286
CLMP	0.454636	1.19498	0.243314	0.992329	-2.24694	0.718283	-0.757655	-0.340184	-0.258758
SH3RF2	0.460757	0.568226	0.428194	-1.7161	-1.43935	0.921721	-0.695213	1.38734	0.0844272
EPB41L4B	-0.0566513	0.53142	0.490198	0.99201	-0.964442	1.54465	-2.00829	-0.244229	-0.284672
EMB	0.981898	-0.875873	0.773336	0.986918	-1.30535	1.53346	-0.963551	-0.75698	-0.373863
IFIT2	1.26541	-0.352704	-1.49413	-0.437917	0.366706	1.86583	-0.924354	-0.555619	0.266777
MPZL2	0.764957	0.865981	0.331196	-0.751241	-2.11391	0.96094	-0.781537	0.964398	-0.240781
RSAD2	1.41523	-0.364342	-1.13351	-0.661039	-0.633599	1.49634	-1.32287	0.484582	0.719213
P2RX5	-0.103785	-0.228447	0.365644	0.62324	-0.464886	2.04855	-1.96637	-0.358434	0.0844876
GPR85	0.635942	0.705673	-0.715335	-1.11476	-0.682042	1.12704	-0.662096	1.75288	-1.0473
DHRS9	1.13012	-0.844671	-0.816122	-0.0269251	0.590551	1.40491	-1.86944	0.680609	-0.249028
CAP2	0.676435	1.00727	0.274129	0.507122	0.0482529	0.655144	-2.46919	-0.809296	0.11013
CD44	0.91139	0.0451694	0.44137	-0.350045	-0.476093	0.820511	-2.48518	0.249147	0.843732
PDGFC	0.296816	0.50879	-0.473161	-0.832377	-0.574571	1.51859	-0.975842	1.68122	-1.14947
TM9SF1	0.155858	0.572726	0.282338	0.413564	-1.93022	1.39036	-1.50892	0.677117	-0.0528319
VNN1	1.31353	-0.0141609	-0.131687	0.37074	-0.346318	0.139618	-2.36247	-0.143311	1.17406
TMEM71	0.883842	2.01186	-0.249988	-1.14523	-0.647445	0.0537327	-1.25315	0.783422	-0.437046
XKRX	-0.0256384	1.53123	0.421287	-1.27231	-0.639036	1.1259	-1.50518	0.834061	-0.470313
CCNA1	0.268748	0.815214	0.520513	1.06968	-0.47208	0.691956	-2.42155	0.0560301	-0.528508
RP11-14N7.2	0.058683	0.109189	0.32197	-0.240475	-1.71494	1.77821	-1.29665	1.01862	-0.0346022
CUBN	0.0221693	0.736436	-0.624555	-0.357963	0.167562	0.490893	-1.41582	2.10059	-1.11932
CACNA2D1	0.603426	0.689663	0.351322	0.019242	-1.85269	0.103904	-1.57211	1.44036	0.216885
KCNMB1	1.06027	0.0913589	-0.725452	-1.25751	-1.14719	1.23128	-0.968093	0.348053	1.36727
CTD-2066L21.3	1.09127	-0.269499	-0.599029	-0.0409254	-0.287538	2.26904	-1.02851	-1.03805	-0.0967668
ATL1	-0.857875	0.699359	0.0887234	-1.13545	-0.883765	2.12346	-0.669883	0.835924	-0.200499
SHISA3	0.404808	0.639534	-0.445201	-0.0537177	-1.59815	0.969113	-1.57493	1.49146	0.167085
PCSK5	0.137262	0.52808	0.411837	-0.15136	-2.2342	1.24744	-0.890677	1.07411	-0.12249
TMEM200A	-0.303666	0.569603	-0.324863	-1.22592	-0.533594	1.53791	0.234553	1.48398	-1.43799
OAS1	1.10054	-0.461384	-0.744399	-0.540691	0.164856	1.85986	-1.65601	-0.342222	0.619446
TSLP	1.45372	0.444262	-9.18992e-05	-0.402455	-0.424281	0.22353	-2.36091	0.254649	0.811571
FGF1	0.68502	-0.436189	0.350448	0.202744	-0.559775	1.96959	-1.92589	0.199077	-0.48502
CTD-2521M24.5	0.772908	-0.0445955	0.00755042	-0.878914	-0.0254923	2.03034	-1.86827	0.0889605	-0.0824846
VGLL3	-0.231562	0.733309	0.611431	0.490313	-0.37027	0.695281	-2.16742	1.22572	-0.986803
SORT1	-0.150814	0.619021	-0.332259	-1.43157	-0.313594	1.26041	-0.470952	1.8572	-1.03745
FHOD3	-0.572758	-0.301665	-0.172321	0.671548	-0.862133	1.73847	-1.15966	1.50677	-0.848252
STAMBPL1	1.18533	1.2851	0.205072	-0.434248	0.291322	0.415726	-1.39031	-1.85338	0.29539
MX2	1.32244	-0.576295	-0.98468	0.0375371	-0.587992	1.57412	-1.53114	-0.127895	0.873905
BST2	0.901585	-0.196799	0.0988441	-1.08908	-1.93241	1.40396	-0.454703	0.290934	0.977667
PNMA2	0.225151	0.8449	0.94656	-1.78425	-0.118178	0.635615	-1.76102	0.255098	0.756118
hsa-mir-6723	-0.461548	-0.840279	-0.657791	1.58486	-0.702765	1.13232	-0.690269	1.47576	-0.840286
BAG2	0.649233	0.999299	0.263174	0.450908	-1.07888	0.78925	-2.13227	0.726811	-0.667523
EDA2R	0.681603	0.88672	0.701844	0.563822	-0.164761	0.987523	-2.10102	-1.17277	-0.382965
IFIT3	1.40095	-0.634612	-1.1161	-0.32581	-0.474408	1.69122	-1.19682	-0.196703	0.852293
LNX1	0.92473	0.720458	0.00709172	-1.5703	-1.38827	1.22068	-1.03985	0.444473	0.680982
MEIS2	0.457443	0.412226	-0.0478472	0.750909	-2.5607	0.616307	-0.681534	0.748544	0.304657
STK32A	0.98271	-0.622705	-0.596201	0.423898	-1.34959	1.76136	-1.37063	0.309299	0.461858
MAP9	0.548249	-0.856241	0.352247	0.967022	-1.53114	0.207145	-1.2749	1.69773	-0.110106
ZFHX4	1.0728	0.263408	0.0744022	-0.174778	-0.0929645	0.986024	-2.42025	-0.511084	0.802443
ASB1	0.642593	0.731139	0.84918	0.903193	-1.49072	0.220488	-1.90057	-0.539608	0.584311
ZNF365	0.729611	0.400935	-0.184839	-1.16921	-1.53327	0.76444	-0.591493	1.87964	-0.295824
SIX1	1.01483	0.992511	-0.571796	-0.537007	-1.00058	0.570211	-1.92889	1.08811	0.372608
TMEM132B	1.43695	0.267073	-0.347443	-0.394105	-1.43468	1.36526	-1.26265	-0.523355	0.892957
HIST1H2AC	0.917005	0.398401	-1.02812	-0.327543	0.415543	1.71605	-1.9126	-0.238617	0.059879
MAP1LC3B2	0.581369	0.471438	0.150448	0.347347	-2.72041	0.663754	-0.118244	0.663171	-0.0388772

## Sheet: DEG cluster6
Gene name	HCCaEC	HCoAEC	HAoEC	HPAEC	HENDC	HRAEC	HUVEC	HUAEC	HGSVEC
FAM154B	0.433358	-0.0993944	-0.756848	2.54994	-0.765429	0.162159	-0.984771	-0.262068	-0.276943
NPR3	-0.379186	-0.581736	-1.14944	1.52749	-0.0876605	-0.485631	0.420778	1.81206	-1.07667
RP11-466P24.2	1.61872	-0.643563	-0.380187	2.07524	-0.629974	-0.718479	-0.528401	-0.457599	-0.335756
TLR4	0.522275	0.28516	-0.982488	2.03886	0.804521	0.105903	-0.929555	-0.535234	-1.30945
PLVAP	-0.21881	-0.258349	-1.08565	1.2978	1.12631	-1.32693	0.39012	1.22899	-1.15348
ANKRD26P1	-0.803527	-0.0849913	-0.297026	2.14546	-0.0640636	0.367398	-1.81021	0.486015	0.0609414
MIR214	-0.372672	-1.14783	1.11978	1.13547	-0.751759	-0.894968	1.34247	-1.14783	0.717333
VEGFA	0.85846	-1.00586	-0.0530557	2.30986	-0.668425	-0.506921	-0.266258	-1.01043	0.342628
ITLN1	-0.401239	1.51115	-0.216309	1.78779	-0.743005	-0.327169	0.554732	-1.08297	-1.08297
CLDN11	-0.550565	-1.15721	0.854727	0.90235	1.24178	-1.97952	0.472042	-0.122216	0.338615
HMGCLL1	0.559852	0.945415	-0.528728	2.18801	-0.82535	0.127547	-0.816048	-0.82535	-0.82535
C7	-0.00212034	-0.655344	0.0641467	2.06121	1.10359	-1.13676	0.328678	-1.15085	-0.612544
SALL1	-0.630615	-0.630615	0.549838	2.51532	-0.630615	-0.444241	-0.586782	-0.630615	0.488322
EPHA7	-0.169959	-0.74131	-0.959158	2.4373	0.342461	0.367463	0.187613	-0.414872	-1.04954
PYGO1	0.561914	-0.33255	0.796702	1.08471	-1.42166	-1.83908	0.672964	0.867929	-0.390935
F2RL2	0.324562	-1.30964	1.22554	1.11323	-1.83089	-0.406069	0.652568	-0.368785	0.599479
AKR1C1	0.620789	-1.38046	-0.27354	2.1841	0.373767	-1.26014	0.181296	-0.17859	-0.267224
BHMT2	-0.764157	0.555382	0.00196556	0.744555	1.95898	-1.44783	0.437458	-0.34104	-1.14532
SMAD6	0.277813	-0.639912	-0.631531	2.37605	0.689903	-1.20429	0.151199	-0.523014	-0.496214
PITX3	0.467245	-1.0033	-0.499347	2.04633	-0.367749	-0.997665	1.05257	-1.0033	0.305219
ITGA9	-0.357383	-0.0161909	-0.741185	1.82497	1.47302	-1.37431	-0.0922853	0.219752	-0.936384
MAOA	0.23124	0.173184	-0.247551	2.16784	0.83847	-0.774162	-0.401104	-1.59253	-0.395386
OLFML2B	-0.622921	-0.776855	-0.188845	2.47914	0.723239	-0.954739	0.114234	-0.186575	-0.586679
AKR1C2	0.150884	-0.178667	-0.528995	2.03666	1.27641	-1.47845	-0.103708	-0.552481	-0.621657
OIT3	-0.680385	0.22285	-0.467668	2.66686	-0.000745762	0.0554524	-0.790346	-0.609791	-0.396226
CLEC1B	-0.482429	-0.422922	-0.278717	2.74382	-0.482429	0.316337	-0.428805	-0.482429	-0.482429
RASSF10	0.00871821	-0.523909	-0.796138	1.67199	1.68213	-1.04701	0.499855	-0.716613	-0.779027
PRKG1	0.662547	1.33672	0.798473	1.0737	0.300914	-1.42957	-0.990514	-1.28433	-0.46794
ENC1	0.223547	0.85403	0.0366639	1.56835	0.155058	0.452619	-1.98954	-0.0476776	-1.25305
COLEC12	-0.0153125	0.52887	-0.821888	1.59007	0.527485	-2.24921	-0.0652612	0.0990413	0.406206
FOXC1	0.76848	0.831757	-0.884974	1.91514	0.016956	-1.20654	0.359981	-1.07304	-0.727767
ST6GAL2	-0.431532	-0.741823	-0.534806	2.00397	1.56657	-0.191425	-0.379521	-0.149324	-1.14212
DSC2	0.727223	-1.38677	-1.04479	0.823228	1.25665	-1.17882	-0.695632	1.06779	0.431119
DNM3OS	0.339591	-1.41929	1.05096	1.09907	-0.540012	-1.31505	1.23237	-0.901282	0.45364
PPARG	0.284082	0.446793	-0.0283279	1.04881	1.33425	0.217771	-0.696629	-2.2802	-0.32655
GPR158	0.533093	-0.851436	-0.447056	2.55146	-0.913248	-0.159335	-0.377391	-0.50179	0.165708
BMPR1B	-0.681947	-0.689153	0.480859	1.60115	1.07521	-1.24796	1.04377	-0.466202	-1.11572
PITPNM3	-0.322688	1.20431	-0.545936	2.26398	-0.103991	-0.135557	-0.571385	-1.07662	-0.712107
IL1R1	0.452769	-0.493607	0.109013	2.16064	-0.719004	-0.586609	0.0715794	-1.61768	0.622906
NOSTRIN	-0.958842	-0.506609	-0.159653	2.37606	0.635966	0.553909	-0.919376	-0.703857	-0.3176
ETNPPL	-0.156491	2.35376	0.176161	0.764785	-0.405451	-0.53317	-1.41544	-0.21909	-0.565065
LINGO1	-0.828652	-0.998932	0.395363	1.78233	0.652772	-0.295945	1.16743	-1.35506	-0.519312
F8	0.159824	-0.0537067	-0.610762	2.5684	0.248441	-0.0288836	-1.12686	-0.558167	-0.598288
PKHD1L1	0.349381	0.600752	-0.366555	0.979534	1.94342	-0.743773	-0.835321	-1.48229	-0.445147
NAB1	1.32398	0.267141	0.153846	0.478205	-1.3329	-2.11446	0.385235	0.715661	0.123289
ZSWIM5	-0.243677	-0.15939	-1.36166	2.10013	1.15077	-0.981404	-0.224064	0.229434	-0.51014
SMAD7	-0.0577132	-0.0946793	-0.962041	2.15887	0.511482	0.175227	0.0501161	-0.018795	-1.76247
LRIG3	0.345049	0.475095	-0.452649	1.69731	-0.954231	-2.0441	0.451972	0.52395	-0.0423963
KCNG1	0.0641704	-1.39047	1.08134	1.93479	-0.174053	-0.630011	0.199833	-1.28218	0.196587
STXBP5L	-0.560488	-0.560488	0.108574	2.71598	-0.560488	0.142275	-0.552348	-0.172523	-0.560488
ATRNL1	-0.264325	-0.58633	0.329237	1.94701	1.33402	0.0894009	-0.671676	-1.28611	-0.891227
PLEKHG3	0.605719	0.309084	0.574434	0.939625	-0.912517	-1.79753	0.933025	-1.36946	0.717612
CCL3L1	-0.401578	-0.401578	-0.186128	2.81946	-0.401578	-0.396612	-0.228835	-0.401578	-0.401578
ASXL3	-0.228047	-0.427126	1.09965	1.66228	-1.61432	-0.493029	0.954613	0.0604248	-1.01444
KLHL15	1.5541	0.0956924	-0.0276319	1.58321	-1.12867	-1.55957	-0.427367	0.251306	-0.341073
LTK	0.000991694	-0.240686	0.517803	2.2242	-0.354001	-0.251187	-1.18733	-1.32361	0.613821
EDNRB	0.220224	-1.26894	0.464266	0.930863	1.01179	-0.561185	0.96151	-1.98604	0.227509
SLC16A12	0.547072	-1.06029	0.166653	2.01904	0.975927	-0.169466	-0.554169	-1.36956	-0.5552
CTD-2536I1.1	-0.56088	-1.46439	0.802935	0.870322	1.41708	-1.01433	1.14076	-0.808677	-0.382821
IRX5	0.521767	-0.30654	0.187971	1.71414	0.633708	0.200784	-1.66502	-1.54286	0.256062
TFF3	-0.73705	-0.118226	0.90612	0.414718	1.80001	-1.37701	0.845851	-1.084	-0.650407
RAB3B	0.206016	0.82419	0.478105	1.99613	-0.284953	0.125698	-1.51094	-0.878461	-0.955785
CCDC68	0.0186721	0.588071	-0.518883	2.10454	-0.409979	1.02912	-1.11412	-0.69628	-1.00113
IRX3	0.260162	-1.03137	0.622791	1.9821	0.503548	-0.108193	-1.19071	-1.3346	0.296281
TWIST1	0.823293	0.960333	0.17304	1.65356	-1.18534	-0.448094	-1.09635	-1.28885	0.408413
PIEZO2	0.145764	0.230525	0.204268	1.12182	1.23098	-0.690984	-0.429742	-2.28565	0.473011
PRPH2	-0.574706	-0.312319	0.261641	0.910967	2.32599	-0.610944	-0.1934	-0.571997	-1.23523
BMPR1A	0.240883	0.424707	0.608721	2.14801	-1.41586	0.205485	-0.531958	-0.9743	-0.705689
COLEC11	-0.105749	-0.171297	-0.230699	1.65493	1.61158	-0.781176	-1.49214	-0.797574	0.312121
UGT2A1	0.395938	0.661973	0.25331	1.73508	0.0652728	-0.424916	-1.75207	0.437993	-1.37257
APOLD1	-0.525609	-0.69007	0.539022	1.33583	1.53638	-0.976755	0.800621	-0.71137	-1.30805
POSTN	0.129877	1.11431	0.0716515	1.39043	0.277383	0.470067	-2.08975	-1.00437	-0.359587
HIPK2	0.427171	-0.90527	-0.333005	1.37905	-0.491276	-2.05084	0.919509	0.266163	0.788491
ADAMTS12	0.106277	-1.21418	0.901773	2.0653	-1.00993	-0.477739	0.420142	-0.98648	0.194833
BMP5	-0.20178	1.73814	-0.725081	1.91243	-0.736293	-0.731148	-0.282161	-0.237819	-0.736293
ZDHHC8P1	-0.287043	-0.522456	-0.355549	1.78743	1.46275	-0.541507	0.315419	-1.65854	-0.200501
RP11-86A5.1	0.686929	-0.22091	0.114636	2.39604	-0.757786	-0.283455	-0.909081	-1.11211	0.0857329
GPRC5C	-0.792692	-0.206724	0.495504	1.09687	2.13427	-0.88407	-0.109977	-0.745087	-0.98809
SERPINA1	-0.114641	-0.503713	-0.24204	2.80013	-0.503713	-0.424198	-0.347173	-0.503713	-0.160939
HMCN1	0.156138	0.261078	-1.40981	2.01038	-0.853541	-0.262747	0.219386	0.945855	-1.06674
BMPER	0.00298955	-0.39769	-0.330019	2.31769	0.495277	0.303914	-0.0731959	-1.56533	-0.753638
TMEM100	-0.330351	-0.375172	-1.13591	2.26459	0.274674	-0.717741	-0.4743	1.0819	-0.587696
ALB	-0.449591	-0.340561	-0.35944	2.81446	-0.184228	-0.180553	-0.400902	-0.449591	-0.449591
LSAMP	0.321092	-1.11527	-1.00218	1.66728	-0.973711	-1.06738	0.527265	1.09887	0.544023
