# Supplementary material for: Comprehensive epigenome characterization reveals diverse transcriptional regulation across human vascular endothelial cells
Source: Epigenetics Chromatin. 2019 Dec 19;12:77. doi: 10.1186/s13072-019-0319-0 (PMC6921469; doi:10.1186/s13072-019-0319-0)
Supplement: Supplementary file 7 — Additional file 7: Table S6. DE clusters. [file 13072_2019_319_MOESM7_ESM.xls]

## Sheet: DE cluster1
chr10	59782800	59783499
chr9	27078000	27079899
chr18	53053100	53056399
chr3	30637500	30640499
chr18	10861600	10864599
chr4	25733800	25736899
chr15	98109700	98110199
chr11	130515800	130516099
chr5	115102600	115103299
chr7	29070200	29070799
chr8	96329300	96329899
chr9	13443300	13444599
chr6	34991900	34995599
chr6	1624000	1626599
chr15	96312300	96314399
chr15	31765300	31765999
chr18	28823400	28824999
chr15	53904100	53904299
chr20	37896100	37898799
chr6	11197000	11197399
chr21	16728000	16728299
chr9	13427800	13429199
chr11	111793700	111795099
chr22	20904900	20907499
chr1	245464800	245465299
chr18	20772600	20775099
chr4	122515200	122517599
chr13	103355500	103356099
chr2	211862500	211863199
chr2	124937900	124938199
chr21	17908900	17910099
chr22	46912500	46914099
chr14	21293900	21295899
chr10	57134000	57135899
chr7	25885500	25890699
chr1	59130900	59131099
chr11	59231300	59231799
chr3	186994100	186994499
chr2	12352500	12353999
chr3	11806000	11807499
chr5	52022000	52023499
chr13	65352400	65353199
chr7	25870100	25873499
chr4	168817500	168819699
chr5	127021100	127022999
chr20	6605100	6605499
chr22	27104300	27105999
chr14	85214800	85217699
chr7	114430400	114430599
chr11	58991500	58992699
chr6	134838000	134841799
chr5	74972100	74976199
chr11	13123300	13123799
chr10	61096500	61097299
chr3	191771600	191774099
chr21	39672700	39673399
chr11	63376300	63376999
chr9	109677700	109680699
chr20	6571100	6572799
chr3	123991600	123992399
chr15	63775900	63776599
chr7	93774500	93775899
chr11	130450800	130451099
chr9	80148200	80150399
chr18	41161400	41162099
chr12	22167000	22168799
chr12	46802700	46803199
chr1	169713400	169715799
chr6	46887500	46889799
chr3	96167900	96168699
chr3	12308700	12309199
chr6	23315900	23317599
chr16	58511100	58511599
chr5	81054800	81056999
chr6	162604900	162607099
chr1	98815600	98818599
chr6	157880500	157884899
chr5	62368900	62370299
chr16	73204700	73205299
chr15	61096500	61097899
chr2	192814300	192816099
chr6	39392600	39395199
chr4	101434900	101439599
chr5	55412400	55413599
chr13	91921400	91923499
chr20	6556400	6557599
chr1	26187200	26188699
chr8	101502000	101503599
chr8	8857000	8857199
chr1	169708600	169708999
chr13	103356300	103357499
chr9	109622000	109627199
chr10	15211300	15212799
chr10	36430100	36431599
chr1	108506400	108508499
chr15	58356200	58358799
chr14	63620900	63623999
chr4	139035200	139036099
chr7	64338500	64340099
chr18	36638000	36638399
chr18	41427200	41427699
chr11	8884300	8890599
chr6	140590100	140593799
chr18	67963400	67964799
chr5	158405700	158407999
chr1	59130100	59130699
chr1	32858200	32861299
chr15	39190900	39192199
chr11	80062000	80062199
chr8	136457200	136458699
chr4	169724400	169725699
chr6	42659000	42662399
chr10	117700400	117702399
chr12	89672300	89673399
chr15	52407900	52409099
chr10	95972400	95974999
chr3	98694800	98701499
chr5	88619900	88621799
chr20	38922200	38924899
chr19	42055700	42057399
chr6	2353700	2354099
chr19	35327600	35329799
chr17	61793300	61794899
chr17	61796000	61796899
chr10	83720500	83722599
chr12	46784100	46785599
chr16	63646800	63647699
chr15	95831100	95831199
chr2	128168300	128170199
chr15	96863000	96904299
chr3	173488400	173488799
chr2	224427700	224430299
chr18	41162500	41163199
chr22	46897100	46898499
chr8	86968900	86969499
chr6	131980800	131982499
chr9	90363100	90365699
chr7	137911100	137911499
chr18	10923300	10928899
chr3	59226100	59226499
chr20	38451900	38452199
chr21	43735400	43736699
chr11	94961800	94964599
chr3	189729200	189730699
chr20	3153400	3156299
chr3	123952700	123954899
chr5	113083300	113085399
chr10	83718100	83719299
chr8	145987200	145987799
chr18	77158900	77161399
chr2	98909600	98913199
chr12	12938500	12940899
chr9	98569300	98569699
chr7	29343700	29345799
chr18	1572900	1574899
chr3	140138900	140140399
chr11	8859400	8864299
chr18	77165300	77166699
chr4	54810100	54810999
chr22	28121700	28123399
chr6	42099600	42099899
chr18	37950200	37952999
chr9	13585400	13589499
chr12	47039500	47045599
chr17	7034000	7035599
chr20	45202200	45202799
chr16	77533500	77534099
chr13	80849700	80851699
chr11	59230200	59230599
chr3	109525200	109525899
chr17	6415200	6416699
chr9	13445000	13445599
chr10	131747800	131749299
chr15	71060200	71061399
chr18	64349300	64351399
chr10	13701000	13702599
chr2	127413100	127415599
chr20	9575200	9576199
chr5	98336000	98337699
chr13	91978700	91979399
chr13	110884200	110886399
chr8	86968300	86968699
chr6	161312400	161313699
chr13	65351900	65352099
chr1	25990400	25990799
chr16	82068600	82071699
chr3	59227000	59227299
chr10	57169800	57171199
chr9	14422900	14424999
chr12	89604100	89608499
chr1	120215400	120217599
chr7	40754000	40758099
chr5	73881600	73884399
chr8	97743300	97745199
chr5	110466300	110467799
chr17	7037000	7037599
chr15	59991700	59992999
chr3	146114000	146115699
chr8	96330100	96330799
chr1	108324900	108326099
chr8	94857000	94860299
chr9	13524000	13524499
chr6	129673100	129675399
chr9	19124700	19128599
chr9	13445800	13448699
chr2	213777000	213777799
chr8	135173700	135175699
chr21	16726700	16727399
chr9	129137100	129138699
chr4	3108600	3110799
chr7	79223300	79224699
chr16	58442600	58443999
chr14	53924600	53925099
chr4	38056900	38058499
chr20	10545400	10547999
chr11	58993100	58994799
chr18	14961700	14963099
chr3	71081600	71081899
chr18	52764000	52765899
chr15	48852100	48853999
chr15	95937600	95937999
chr3	73835100	73835499
chr6	3165000	3167199
chr15	95867900	95868999
chr1	100045200	100046699
chr3	28784900	28788899
chr8	108496400	108498799
chr5	142209900	142210499
chr22	27106900	27108399
chr12	106154000	106155999
chr2	192848000	192849399
chr19	45372900	45373899
chr8	135852600	135854399
chr1	236172400	236174099
chr1	225887400	225888099
chr3	114384900	114386499
chr7	137372000	137373399
chr5	158301800	158303299
chr2	12619000	12619499
chr7	113928900	113930299
chr7	114429400	114430199
chr4	113023700	113024299
chr3	122797500	122803499
chr10	77862400	77863099
chr16	84581900	84584399
chr18	10912400	10914499
chr14	73675700	73678299
chr9	13554300	13557699
chr6	74847000	74847399
chr10	132435400	132435499
chr3	12412700	12412799
chr3	193018400	193019299
chr12	91825400	91826699
chr4	84069900	84075399
chr12	103972400	103975399
chr3	32242400	32242999
chr6	119764200	119764799
chr4	79641800	79644099
chr10	130652800	130653199
chr13	59892700	59895199
chr6	107941400	107943199
chr15	96146700	96147999
chr8	739300	739499
chr13	78554300	78555499
chr10	44459800	44461299
chr5	55394200	55395299
chr10	131756500	131758899
chr14	64462900	64464099
chr6	3421500	3423299
chr7	124986300	124988599
chr18	11002100	11008099
chr5	74967100	74970899
chr19	2555200	2555499
chr6	157950600	157953599
chr3	154688300	154690599
chr12	117112300	117114699
chr2	176986400	176989999
chr7	144230700	144232399
chr17	2169000	2170299
chr20	38404100	38404299
chr16	73197600	73198299
chr14	85272500	85273699
chr3	187120800	187122999
chr1	81879600	81881599
chr2	61184500	61187099
chr5	6373000	6373499
chr13	105639200	105641099
chr17	66505400	66505899
chr1	186410400	186412999
chr12	12938000	12938899
chr5	52003800	52007899
chr1	56972300	56973399
chr7	15595500	15595699
chr5	41264500	41265499
chr3	170143100	170143199
chr3	109526100	109527199
chr11	95420400	95423899
chr7	138230100	138231899
chr20	30180900	30184499
chr2	21993000	21993499
chr10	132429000	132430499
chr7	103299200	103302599
chr5	126251600	126257199
chr10	84755200	84756599
chr14	85774900	85776199
chr5	81050700	81052699
chr7	15728600	15728799
chr4	12037000	12039299
chr1	76532300	76535699
chr11	11662200	11663299
chr13	78502600	78502999
chr18	10141900	10142599
chr2	68992800	68994399
chr3	100369300	100370299
chr18	11064400	11065899
chr3	96169000	96170099
chr8	107022000	107024699
chr7	15721400	15721899
chr6	65999900	65999999
chr7	15720000	15720299
chr10	24553700	24554199
chr20	38537500	38538299
chr2	3632400	3633999
chr12	31659400	31661399
chr10	72254100	72255499
chr18	11251600	11252899
chr18	11023600	11028399
chr3	170136100	170141099
chr7	15722100	15728299
chr13	103381600	103383199
chr3	12161100	12161799
chr3	30566200	30572299
chr20	38403400	38403699
chr12	4382700	4385199
chr7	114128400	114129599
chr3	196434500	196436099
chr18	30355000	30356399
chr4	89700300	89701199
chr19	42054500	42056799
chr6	42658600	42658799
chr10	83717100	83717899
chr14	63666300	63668099
chr9	84635700	84637499
chr9	89738300	89738599
chr12	89527200	89530499
chr9	89884800	89885599
chr9	13429400	13432999
chr15	98110600	98111199
chr5	40990300	40992699
chr9	125418100	125419699
chr6	140782700	140785399
chr10	69361300	69363799
chr10	121168300	121170599
chr2	118845200	118848699
chr17	7035800	7036699
chr18	74825900	74827599
chr17	66470200	66471299
chr18	11039700	11042699
chr18	10978600	10978899
chr6	22226800	22229699
chr8	98337300	98338399
chr15	53902700	53903899
chr8	39820200	39824899
chr16	22793900	22794899
chr18	37525100	37528299
chr6	54057400	54059399
chr4	15754700	15756999
chr18	56664800	56666099
chr4	95747800	95749799
chr10	131759100	131759599
chr18	37945400	37949799
chr20	6603000	6604899
chr6	119450700	119452199
chr11	130450100	130450199
chr13	94885100	94887499
chr13	37869700	37869899
chr1	244369600	244371999
chr4	17329300	17332799
chr2	190416700	190417199
chr4	41601400	41603599
chr5	115146300	115146399
chr8	108343400	108345299
chr2	21997100	21997599
chr13	77363900	77368399
chr11	59632800	59633199
chr19	43436100	43439599
chr22	33095900	33097099
chr2	21997900	21998299
chr6	56224400	56238299
chr7	113995400	113997799
chr5	158444200	158444999
chr17	18803800	18805199
chr5	127276700	127278899
chr10	116031100	116031399
chr18	23965600	23966899
chr12	105853000	105854899
chr2	191895100	191897399
chr18	9094300	9095199
chr11	8891500	8893299

## Sheet: DE cluster2
chr1	199240800	199243099
chr12	121219500	121222699
chr8	135904000	135906299
chr5	52279900	52280299
chr7	94325900	94328899
chr2	64278700	64281299
chr4	177702300	177703799
chr14	22391400	22393099
chr12	79814100	79816499
chr6	48076400	48079099
chr5	109092400	109096099
chr2	177076900	177077199
chr14	53703500	53705299
chr9	14235300	14242199
chr5	58857200	58858499
chr6	13504100	13505799
chr7	16168600	16170699
chr6	154802800	154805099
chr9	102095500	102098899
chr9	72116500	72119299
chr11	88308400	88309999
chr8	62669200	62675099
chr15	39759300	39761699
chr2	63262700	63263699
chr18	53686400	53690199
chr9	129810000	129814099
chr13	72197300	72202399
chr3	149252300	149254599
chr21	29352300	29352599
chr17	47852000	47854599
chr6	146610100	146612699
chr8	48264800	48268299
chr6	11427100	11429599
chr14	30696500	30698499
chr10	63402800	63403299
chr4	44147000	44153499
chr4	170318700	170320999
chr1	161738800	161739099
chr18	13796500	13798299
chr17	11828300	11828499
chr11	109939000	109941499
chr15	90919500	90921299
chr4	15666400	15668799
chr2	230717500	230718599
chr2	65019500	65024199
chr5	169917200	169919899
chr12	79907500	79910399
chr8	68012700	68013199
chr3	111569300	111572499
chr8	16435200	16437299
chr9	31345900	31348499
chr5	140936900	140940499
chr4	55917100	55918799
chr14	61773700	61777099
chr15	44500300	44501199
chr15	69445900	69449299
chr10	114812700	114814999
chr6	109381200	109381999
chr7	37519200	37521699
chr15	35972700	35974099
chr13	67720100	67723099
chr21	23948000	23948699
chr7	7901400	7901699
chr11	105011800	105014399
chr4	129080800	129085999
chr5	15496800	15498299
chr4	87934900	87936899
chr2	55310200	55311599
chr2	171076900	171079199
chr18	19977400	19980299
chr16	75627600	75629599
chr2	63261400	63262499
chr1	211641400	211643299
chr20	43669500	43671299
chr6	126142000	126145299
chr3	152214500	152218699
chr2	120414100	120416599
chr13	94961600	94965299
chr3	153343400	153348699
chr5	127373700	127374399
chr5	170041500	170042999
chr13	99626400	99630899
chr3	171515100	171516299
chr6	49532000	49538999
chr2	83022100	83023899
chr6	132454900	132459999
chr4	71633300	71635499
chr2	216622800	216624699
chr14	72124900	72127099
chr4	127136200	127138599
chr6	76206200	76208899
chr8	119098800	119100099
chr6	35001700	35004499
chr6	49523600	49524099
chr10	51038100	51040799
chr8	125221500	125222899
chr2	177051400	177055599
chr6	113502800	113505199
chr1	51068000	51070499
chr4	149434000	149437499
chr8	19573100	19574299
chr8	73607100	73609799
chr3	113501000	113504999
chr3	160888100	160890599
chr8	52841600	52843999
chr1	227000600	227010299
chr6	49292800	49296199
chr2	36630700	36632799
chr9	128436800	128438599
chr5	39516600	39521399
chr3	83272800	83274499
chr8	19339700	19342099
chr4	159992000	159993599
chr5	44874100	44880499
chr13	98500200	98502899
chr15	56496400	56498699
chr13	80221900	80222699
chr5	57589900	57591699
chr3	104913600	104915399
chr4	142689600	142691299
chr8	107404800	107405999
chr3	111633900	111637699
chr12	79689700	79691399
chr4	158939000	158943599
chr7	134487900	134491299
chr10	75831400	75831899
chr3	136636500	136639899
chr20	48340800	48342399
chr2	206269500	206271199
chr11	6766400	6767799
chr7	25734000	25735299
chr4	11472300	11474399
chr12	79844300	79849499
chr11	105114100	105116899
chr2	173686600	173687699
chr1	200051700	200052099
chr1	96853000	96855999
chr6	93247100	93250099
chr3	177534000	177535599
chr6	137581300	137583599
chr7	92639900	92646899
chr7	26727000	26730099
chr5	55650800	55652799
chr9	5268000	5270399
chr12	122811400	122813099
chr13	74339100	74341899
chr1	96835100	96840499
chr6	106996900	106997799
chr2	64492800	64497999
chr16	77800800	77802699
chr2	162761500	162763399
chr21	39015100	39018999
chr7	17342600	17346499
chr8	96561700	96563099
chr5	88109100	88112499
chr6	97687200	97688899
chr15	70991900	70995099
chr4	125398600	125401099
chr7	150434100	150437799
chr8	16423200	16425099
chr1	100754400	100759799
chr3	15368900	15370499
chr13	34082600	34085399
chr3	156964500	156967599
chr3	130410700	130412499
chr12	79693700	79698499
chr3	78187500	78193299
chr8	16404500	16406299
chr12	79575500	79579399
chr16	55559700	55561299
chr6	106977400	106979499
chr9	81626200	81631099
chr1	87493200	87495599
chr12	105870300	105872299
chr9	125924600	125925999
chr10	4819900	4824199
chr7	123283200	123285899
chr20	12032800	12036299
chr15	66087700	66089899
chr9	7652000	7654999
chr12	10218300	10222999
chr9	31358500	31360199
chr4	44161400	44165699
chr2	161978100	161981399
chr12	32657700	32659299
chr5	71795100	71796499
chr11	74494000	74495899
chr12	32638100	32639899
chr1	101708100	101709599
chr9	81547200	81548899
chr6	144666900	144673699
chr18	22877800	22880399
chr13	99559900	99566999
chr4	150041000	150042999
chr16	55596600	55599099
chr4	146464800	146469499
chr2	149586800	149587399
chr3	30552400	30563799
chr2	188164200	188165999
chr9	101368700	101373799
chr3	157106100	157107899
chr2	177098400	177099999
chr3	6488600	6493299
chr3	176380200	176382999
chr4	166135800	166136299
chr6	140083700	140087899
chr7	114727200	114727599
chr8	120733000	120735699
chr5	56994900	56995699
chr21	42536600	42537199
chr7	93571800	93576799
chr2	208425700	208426299
chr8	95429300	95431199
chr12	10248800	10251699
chr11	103776600	103779899
chr12	27436300	27439299
chr13	60105000	60108699
chr2	118869600	118871299
chr4	69960700	69962499
chr12	60428600	60430999
chr5	14756900	14759799
chr18	57552300	57554299
chr19	42003400	42007199
chr5	142204800	142209499
chr6	113457400	113460399
chr4	185496000	185497199
chr6	114199600	114201299
chr10	63889700	63892099
chr9	82555100	82556599
chr12	63802400	63805499
chr9	125736600	125738699
chr5	88119700	88126699
chr10	3977100	3979799
chr14	30690500	30695599
chr1	199402700	199404699
chr5	146688500	146691099
chr2	64957500	64958799
chr14	84471300	84475399
chr3	99877100	99880299
chr3	30018800	30019099
chr8	55326200	55326299
chr17	26307400	26310699
chr2	28142500	28144799
chr18	40510600	40511599
chr21	24163600	24164199
chr3	168825100	168837199
chr6	11388900	11394199
chr12	1325700	1327599
chr11	74137800	74138499
chr7	16136900	16139099
chr9	104238400	104241499
chr3	33355500	33360899
chr1	84636200	84638299
chr2	120401200	120408699
chr14	91316100	91318399
chr9	14749600	14753499
chr12	79837400	79838999
chr2	177147400	177148999
chr8	62494700	62495099
chr12	79959500	79961499
chr17	33867600	33869199
chr2	197096000	197099799
chr6	53598600	53601199
chr6	16736400	16738799
chr4	12440500	12442399
chr15	39409600	39412599
chr9	31334700	31337199
chr6	106975000	106976999
chr7	86685100	86685699
chr9	77781500	77785999
chr4	149191900	149193299
chr9	21870800	21875099
chr12	92427800	92430099
chr12	105980000	105981699
chr2	143730800	143733299
chr6	4606800	4609099
chr7	156694600	156697599
chr13	102275500	102277499
chr17	11801200	11803799
chr7	17351400	17354499
chr6	157999700	158002099
chr1	65858700	65859099
chr2	147629900	147633499
chr13	71822600	71824399
chr14	61821200	61825899
chr4	48594900	48598599
chr3	177796000	177798099
chr3	20297100	20298799
chr8	127463100	127466299
chr7	92326900	92328699
chr5	37704100	37704699
chr1	211820800	211823099
chr8	52796000	52798899
chr13	77878200	77881199
chr4	146308400	146310599
chr13	81632300	81634199
chr4	70665300	70668199
chr12	96026100	96032999
chr3	30582600	30593799
chr12	93171000	93174299
chr7	151383300	151387299
chr2	56234500	56243699
chr4	166759000	166762699
chr3	82133300	82138399
chr2	135725300	135725499
chr7	151282300	151284999
chr2	73239800	73242299
chr1	244333900	244336399
chr17	11828800	11829199
chr1	150664500	150666199
chr7	16122800	16125599
chr5	73070100	73071799
chr3	177876700	177878599
chr5	80259500	80264999
chr4	122710000	122712399
chr3	65922200	65925099
chr13	37934100	37935499
chr9	3320800	3322899
chr3	177526900	177532199
chr4	102276800	102278499
chr4	156451200	156451299
chr3	33429400	33431299
chr10	31339800	31342399
chr6	121952100	121953099
chr6	3795600	3799599
chr3	99619200	99622099
chr1	185395000	185397399
chr14	58198500	58200699
chr1	98365400	98368599
chr2	109703200	109707699
chr11	80525900	80528499
chr2	149585900	149586499
chr5	56961500	56963299
chr5	32273600	32278099
chr12	92932100	92934499
chr9	124930100	124931599
chr4	166826000	166827899
chr7	123272300	123275599
chr7	116410500	116413799
chr12	92382200	92388599
chr12	4373800	4375499
chr6	105879900	105881699
chr11	13706000	13708299
chr18	56578700	56582899
chr13	78605500	78607499
chr1	207377600	207380199
chr4	148517800	148519099
chr12	75964400	75966399
chr5	106656800	106658699
chr12	60672000	60674099
chr1	87160900	87163499
chr6	106993100	106996699
chr2	20926900	20928999
chr12	109681400	109682899
chr15	59971100	59971999
chr5	57136600	57140399
chr6	72205600	72206599
chr11	127525400	127526699
chr15	60896800	60899499
chr17	26311300	26313199
chr3	65931300	65932799
chr4	20663500	20665999
chr3	29212000	29214199
chr3	66092200	66094299
chr13	65296200	65299399
chr4	24980100	24982399
chr3	43517200	43521699
chr12	24501500	24503499
chr11	46574500	46577099
chr18	52994900	52995499
chr5	53026000	53028199
chr10	62819600	62820499
chr6	136428100	136431299
chr6	105151200	105155399
chr8	16394300	16396099
chr9	84176700	84177799
chr14	54390800	54391999
chr9	21919200	21920699
chr1	8916900	8919699
chr1	89775700	89777699
chr4	56079200	56081799
chr13	107147500	107151899
chr4	140909700	140911499
chr15	90905200	90908399
chr11	67866200	67869099
chr4	124900900	124904299
chr20	8855900	8855999
chr10	17142100	17144699
chr6	1802700	1803299
chr8	68890500	68894499
chr3	33584000	33586599
chr3	16125000	16128499
chr9	111863200	111865499
chr11	96047100	96048399
chr12	43684600	43688399
chr10	21290200	21292499
chr10	62722500	62725599
chr5	86446100	86449299
chr1	68672400	68673799
chr3	157133500	157136999
chr2	178008400	178008999
chr1	185662800	185663999
chr1	64757100	64759199
chr13	99656500	99658199
chr3	194868400	194870899
chr9	111797500	111799599
chr4	113002800	113007799
chr6	46960100	46963799
chr12	65145500	65148499
chr16	20489000	20489899
chr3	27186200	27190799
chr10	3096300	3097699
chr6	80253300	80256399
chr2	71717900	71722199
chr16	20488000	20488499
chr1	100011700	100013099
chr1	178235900	178238499
chr6	144665200	144667999
chr3	31318500	31319999
chr1	76007700	76009299
chr4	88578900	88580299
chr16	55646800	55649499
chr5	166721300	166723399
chr5	64088600	64091299
chr2	54586900	54588299
chr17	58647300	58653299
chr3	143161500	143164299
chr13	47229100	47231099
chr2	6920400	6920999
chr1	198859900	198862599
chr2	238594900	238597199
chr17	26306100	26306999
chr3	130418000	130420999
chr9	81603300	81603699
chr1	8707900	8709299
chr3	42147700	42149599
chr2	161993300	161997399
chr5	74964000	74966099
chr7	7899900	7900999
chr21	42523200	42525399
chr10	63729900	63731099
chr4	85857700	85860599
chr5	110462100	110464099
chr9	75091900	75095099
chr6	143994100	143996199
chr2	173826600	173828599
chr1	227487300	227487999
chr1	208113400	208119099
chr1	79657600	79660399
chr7	103237800	103239899
chr8	136555300	136555499
chr3	113548100	113551599
chr6	164489700	164491399
chr3	184190200	184191799
chr6	11437600	11440099
chr8	106642700	106647599
chr14	61882900	61888399
chr13	48974100	48975799
chr5	112354600	112359299
chr13	26985700	26987799
chr21	38952200	38953999
chr5	54103100	54104699
chr9	84202000	84204099
chr1	84639400	84641299
chr2	12937300	12938999
chr4	143042100	143044999
chr4	56620400	56622499
chr6	11418300	11419099
chr1	42679000	42681299
chr2	187746800	187752099
chr3	177610700	177613099
chr13	21386200	21390699
chr13	21079000	21081899
chr1	201817800	201820999
chr13	77085800	77088599
chr3	35424200	35426799
chr11	95939500	95943099
chr6	4810300	4813599
chr16	24988600	24992699
chr13	40688900	40692199
chr6	15607900	15609999
chr5	106876900	106879999
chr11	103456700	103463299
chr2	17917300	17919699
chr5	72931800	72938599
chr9	80421300	80423799
chr3	31206900	31208899
chr6	136386800	136391599
chr4	123718600	123720599
chr5	62556000	62559399
chr3	31306200	31308399
chr3	33618600	33621899
chr6	121970700	121975899
chr6	128804400	128805899
chr7	156720200	156726199
chr3	114287400	114289099
chr2	6921300	6921999
chr6	50627700	50630999
chr1	59593000	59596599
chr13	111024700	111025299
chr12	50578900	50581799
chr15	53020400	53023499
chr10	50401000	50403899
chr6	52384700	52389499
chr9	3478700	3480099
chr17	55014400	55015699
chr21	42537400	42538199
chr12	9268000	9269499
chr15	42999500	43001399
chr18	40511800	40512699
chr2	159791700	159795099
chr1	182971200	182973599
chr5	66124100	66127599
chr2	223227400	223230599
chr4	126076900	126077499
chr14	54580700	54585099
chr12	32603600	32605899
chr6	5052700	5053299
chr15	70993300	70996599
chr8	16392300	16393799
chr1	200044100	200046399
chr13	51304800	51307199
chr7	10193800	10196999
chr6	133111100	133113299
chr1	79544500	79548799
chr10	63594800	63596999
chr12	60232000	60235699
chr8	106528900	106533499
chr20	24006300	24008999
chr1	207482200	207484799
chr4	41527400	41528199
chr6	140458400	140460399
chr5	89813100	89816399
chr6	141873100	141875199
chr7	96016600	96019499
chr1	55420100	55422299
chr2	28175600	28180799
chr8	87293800	87297599
chr9	84209800	84213299
chr3	30753800	30755199
chr5	57534800	57543599
chr1	108403100	108405899
chr12	75957100	75959199
chr4	120026900	120028499
chr7	116174900	116174999
chr13	77301600	77305899
chr11	104944200	104945399
chr3	177396400	177399299
chr2	33661300	33663999
chr2	191197800	191200799
chr5	138234900	138240299
chr10	62585900	62590199
chr2	142942200	142944899
chr3	158366000	158369899
chr8	93521100	93523999
chr4	54859600	54862299
chr10	91957800	91959899
chr1	68303600	68307699
chr12	79096600	79099299
chr2	205735100	205737499
chr4	13706900	13707899
chr15	70983200	70984599
chr4	149191300	149191699
chr3	81153900	81156199
chr6	22613100	22615199
chr10	54147000	54148599
chr4	124777300	124779899
chr6	22886700	22889699
chr7	16125800	16126899
chr4	140338300	140342999
chr20	8625700	8627799
chr9	100451200	100451699
chr6	106544900	106546699
chr5	112860300	112862999
chr16	82028500	82032299
chr16	59099300	59102999
chr12	64481200	64483799
chr9	110911500	110915199
chr12	29309500	29311599
chr7	115978300	115982599
chr8	19569300	19572199
chr4	86681000	86686199
chr5	90262600	90264599
chr5	170024200	170025699
chr14	96869200	96870799
chr13	77089100	77092699
chr3	25192100	25194199
chr8	106112800	106113799
chr7	13839800	13841699
chr6	127454400	127456199
chr15	39401800	39403899
chr12	79915100	79917899
chr6	137554000	137559799
chr4	146373100	146374899
chr6	44083100	44085199
chr3	156259800	156262899
chr1	75937700	75939899
chr15	59641000	59645899
chr4	124272900	124276199
chr4	75811300	75812599
chr15	52285600	52286299
chr1	100428100	100429799
chr16	20861500	20863999
chr8	106118100	106119099
chr2	39708800	39712299
chr6	90637100	90638799

## Sheet: DE cluster3
chr10	103892400	103895099
chr20	30777500	30778399
chr19	52207300	52207899
chr17	18128500	18130699
chr14	105259600	105262899
chr9	139971500	139972999
chr17	74378400	74383799
chr17	80053600	80057799
chr1	17865800	17867299
chr22	37279800	37282299
chr1	41444600	41447499
chr18	12882500	12885099
chr1	27152700	27155399
chr7	91762200	91764999
chr20	62370600	62372999
chr11	131729100	131730499
chr14	105330800	105333699
chr1	21591100	21594199
chr21	38337900	38339699
chr22	19164000	19167099
chr8	37375200	37375399
chr4	666500	669899
chr12	125049400	125052899
chr19	36035600	36037299
chr20	23026900	23032699
chr1	2572800	2575299
chr2	218860500	218860999
chr20	60696400	60698899
chr1	1474000	1476799
chr5	92914300	92925599
chr6	44040900	44041699
chr17	15887800	15888099
chr22	22005800	22007399
chr11	129764600	129765899
chr22	28196200	28198699
chr15	57677300	57677999
chr9	139303800	139307299
chr10	22290800	22292999
chr16	698100	701099
chr8	134307000	134310499
chr12	3067300	3070999
chr9	129235900	129238199
chr18	46474400	46479599
chr10	99472800	99476399
chr8	17354100	17359099
chr7	100486300	100488099
chr17	18138600	18139699
chr17	42872700	42873099
chr19	19752700	19755099
chr9	139779600	139782499
chr9	139980100	139982599
chr19	46387300	46390699
chr12	53693200	53694999
chr18	47209700	47214199
chr16	717800	720599
chr22	50962200	50965799
chr10	6242700	6247999
chr17	76989800	76989899
chr11	48001600	48003499
chr2	106360300	106363699
chr16	401200	403599
chr12	54752200	54753099
chr2	127862100	127865699
chr2	20423300	20425399
chr1	46663000	46665099
chr16	29822800	29823899
chr6	130339200	130342799
chr21	46236400	46239099
chr1	153742700	153744299
chr9	131182500	131183799
chr17	2496100	2500299
chr10	121276400	121278299
chr1	109102400	109103499
chr1	2139500	2139699
chr15	57668300	57669999
chr16	3354500	3356399
chr12	121903500	121906099
chr1	153582300	153585999
chr7	149468300	149471899
chr8	145580000	145584799
chr15	51913900	51915799
chr11	12198900	12209699
chr22	44759000	44759599
chr3	127391000	127392499
chr3	156161200	156161499
chr20	11174700	11178399
chr20	50383600	50385499
chr2	27292100	27295499
chr19	16769500	16773099
chr20	6659100	6661299
chr17	3795200	3796799
chr17	2238000	2242499
chr12	56120400	56124599
chr11	122526000	122528399
chr22	47714400	47714599
chr18	47247900	47255199
chr19	1603600	1606499
chr11	131724100	131726999
chr1	2455900	2458399
chr8	128370500	128370799
chr19	33071300	33073899
chr17	58155500	58157299
chr22	21982400	21984699
chr17	70973100	70973999
chr7	124769800	124770099
chr19	57078200	57079599
chr7	137931000	137933199
chr3	14451800	14452199
chr1	53791200	53794399
chr4	80957500	80958299
chr17	39966700	39970799
chr19	16308100	16310999
chr16	89939000	89941499
chr19	37405900	37408399
chr19	5678800	5681799
chr16	2801700	2805799
chr2	64067100	64070999
chr17	78965200	78968099
chr18	20959400	20960799
chr19	36247400	36250199
chr1	1508200	1511699
chr19	7967400	7971399
chr1	9294200	9295999
chr9	139701100	139704699
chr1	117663400	117665199
chr1	36787100	36789699
chr8	145751700	145754999
chr17	75446800	75448599
chr14	53415100	53418899
chr11	66054300	66057699
chr8	129121500	129121899
chr3	186578000	186580999
chr5	10562800	10566899
chr1	227921200	227924199
chr16	2254800	2256899
chr17	19265200	19266499
chr8	37961600	37964699
chr19	47128500	47128899
chr2	68693300	68695599
chr11	70115500	70118799
chr10	130008500	130009799
chr9	132934200	132936099
chr2	74754800	74758799
chr19	57049200	57051399
chr19	46144900	46145399
chr10	104153300	104156799
chr2	42252600	42252999
chr19	2424800	2428299
chr1	54869200	54873499
chr4	81104600	81106599
chr3	53194400	53197099
chr5	126363200	126367499
chr17	42872000	42872199
chr1	91965900	91967699
chr5	168588600	168589299
chr11	130608300	130608699
chr20	62150600	62154399
chr7	6675500	6678999
chr15	99964700	99966599
chr19	2014000	2016399
chr1	55351400	55353899
chr6	57036800	57038199
chr12	117348200	117350399
chr22	38082000	38084199
chr8	56791600	56793899
chr1	247493200	247496799
chr11	64051000	64054399
chr3	107705100	107707099
chr16	8715200	8717299
chr5	133338000	133341899
chr3	9956900	9957699
chr8	146015200	146020099
chr2	145280400	145282399
chr16	2009400	2016699
chr7	65669700	65671199
chr20	52226500	52226899
chr9	140080300	140084999
chr5	74632100	74634699
chr18	515100	520199
chr2	26255800	26260099
chr17	37353000	37354199
chr16	58426000	58427399
chr6	131455900	131457799
chr16	68572900	68574199
chr1	36182800	36185099
chr19	37956800	37961499
chr1	44443200	44447199
chr8	32404400	32410199
chr17	37886000	37887299
chr18	839500	840799
chr7	4777800	4779699
chr2	201170400	201173499
chr19	1017400	1021499
chr18	19772800	19774599
chr7	138144600	138147599
chr22	46692200	46693599
chr2	69106100	69106399
chr10	71588700	71589499
chr7	99155300	99157599
chr16	85060600	85062599
chr14	103242800	103245899
chr17	19770000	19771699
chr21	46961500	46962899
chr18	29263000	29266399
chr22	30782100	30783699
chr11	123610400	123613299
chr19	39465700	39466899
chr14	100751000	100752699
chr8	145669000	145670599
chr18	46456600	46457099
chr8	53058400	53059199
chr8	124084800	124085899
chr19	1406700	1410999
chr19	3432800	3435699
chr16	2262100	2265899
chr19	17666000	17668699
chr5	68484700	68486099
chr3	142442700	142444199
chr9	114423400	114424899
chr1	228673600	228677699
chr4	923800	927599
chr18	47338900	47341399
chr16	729300	735399
chr12	53612000	53616299
chr4	174447900	174452099
chr6	109761200	109762799
chr9	125145700	125146299
chr3	112093600	112095899
chr16	55512600	55515299
chr22	30604100	30609899
chr21	16620900	16622799
chr11	36477700	36477899
chr21	43060800	43063999
chr18	25754900	25758999
chr2	27286100	27286699
chr17	73126600	73128299
chr21	36574500	36579199
chr19	41081900	41084199
chr7	148394500	148398499
chr17	4634300	4635399
chr9	110131100	110131799
chr8	130898400	130899199
chr7	73703600	73705699
chr18	60985100	60988399
chr9	34991800	34996199
chr16	4400100	4401599
chr2	242088100	242090799
chr19	18111400	18113799
chr15	52730500	52730599
chr19	924400	927999
chr6	56817800	56820999
chr4	6734100	6734699
chr19	15440900	15444499
chr3	58318400	58319599
chr19	4866000	4868499
chr20	57236000	57236999
chr5	33855100	33855499
chr15	96014400	96015199
chr1	15586800	15588699
chr1	145139100	145139999
chr19	47776300	47778699
chr3	186523700	186524899
chr5	137799300	137803599
chr10	94448500	94454399
chr3	183734900	183736199
chr16	30537000	30538899
chr4	5709100	5710999
chr11	73103400	73104699
chr10	111766900	111768799
chr14	89631400	89631799
chr11	118478100	118482499
chr5	177657800	177660299
chr1	52429900	52430099
chr15	66946600	66948899
chr14	73698000	73700499
chr5	1521200	1525199
chr6	3024400	3024599
chr22	38029100	38030299
chr14	105559200	105560399
chr9	139886200	139888299
chr10	80692000	80692299
chr1	52429300	52429399
chr10	70230200	70232199
chr17	75461900	75462699
chr1	162679200	162680099
chr2	145272100	145278799
chr18	30763300	30764099
chr11	66623000	66626199
chr1	235093500	235100599
chr16	71756400	71758399
chr2	69404000	69405699
chr19	984000	985799
chr8	73920700	73922499
chr6	33174500	33177099
chr12	96883200	96884099
chr10	134209200	134212599
chr10	122216000	122217599
chr21	45138100	45141399
chr3	28181200	28181599
chr20	6747400	6752499
chr17	27052300	27056299
chr16	3108300	3109499
chr14	59654300	59657499
chr18	46449200	46450099
chr5	14462900	14463599
chr7	138664600	138667199
chr19	4455600	4458299
chr17	16318600	16320199
chr18	46351400	46352399
chr8	144575400	144577199
chr12	123634100	123636599
chr7	102104600	102106199
chr6	26274000	26274599
chr11	73087200	73089199
chr19	56879100	56880899
chr16	11346800	11351299
chr18	30764400	30764899
chr16	88540000	88540399
chr19	2163400	2166499
chr18	12655800	12659299
chr1	220700800	220702699
chr16	50099600	50101499
chr7	74488400	74490099
chr3	149686600	149690099
chr2	232229400	232230999
chr1	167373700	167374099
chr7	100180900	100185199
chr11	447900	449099
chr5	179758800	179758999
chr22	44892200	44894699
chr11	111748800	111750799
chr5	33854500	33854799
chr1	1549200	1553699
chr10	22540100	22542799
chr12	110010500	110012499
chr2	9143100	9144699
chr11	36426800	36427399
chr6	158652300	158654899
chr17	1956800	1961999
chr9	113515300	113515899
chr9	33523900	33524899
chr22	17849400	17851199
chr18	499000	501299
chr1	150776000	150777899
chr9	88713500	88715099
chr8	145685400	145689899
chr3	156383100	156384299
chr6	150183900	150185899
chr19	52302900	52303499
chr2	27272300	27275799
chr4	90809900	90811599
chr20	44539900	44540899
chr2	239342200	239344799
chr9	110130100	110130799
chr15	70386400	70392099
chr11	406500	407199
chr8	37419600	37419999
chr8	6398200	6398899
chr18	43651300	43652599
chr12	124196200	124197899
chr17	17494000	17496099
chr22	26824400	26826199
chr9	137533100	137537099
chr5	14440900	14441499
chr14	65878100	65881599
chr17	80169700	80171599
chr17	40352800	40353399
chr8	58615900	58616299
chr8	11557700	11563499
chr2	66659200	66668399
chr7	19155300	19158199
chr19	58837000	58839999
chr16	70413800	70415899
chr6	166795300	166797699
chr1	206808500	206809899
chr16	54961100	54967899
chr12	85674100	85674599
chr1	205647800	205650299
chr2	239755700	239758599
chr9	140118000	140118899
chr7	2150200	2151099
chr16	50347800	50348299
chr16	277600	279899
chr19	46194100	46196999
chr16	72821100	72821999
chr22	37275200	37275899
chr22	31998600	31999099
chr20	32251000	32251999
chr2	152266100	152268399
chr14	66973800	66977399
chr3	119187500	119188999
chr8	58615000	58615599
chr7	139529000	139529899
chr9	114936400	114938399
chr8	103602700	103603699
chr19	17669300	17673799
chr15	66992900	66999599
chr1	1240500	1245799
chr4	10457700	10459499
chr20	3995300	3996299
chr2	220024600	220025799
chr19	54494400	54495599
chr17	75318600	75322199
chr22	37276400	37276699
chr11	2948500	2951899
chr19	4909300	4910899
chr10	89263900	89266099
chr6	27100800	27101599
chr15	85523300	85526999
chr17	60704100	60706399
chr18	22493200	22495399
chr9	35688300	35691499
chr4	22515800	22518499
chr20	48806800	48810699
chr3	195621500	195623599
chr19	9419400	9420999
chr12	105724000	105726199
chr1	11740300	11741899
chr17	7253500	7256499
chr12	125105800	125106599
chr4	64559500	64559799
chr17	27037800	27038399
chr6	29894000	29895099
chr6	27106800	27107999
chr13	96295800	96297199
chr10	35102300	35105499
chr16	54317800	54321899
chr16	30908000	30908399
chr18	51761300	51762899
chr1	153745000	153747399
chr19	56164900	56169599
chr1	54928000	54928499
chr12	31868000	31868899
chr16	1428500	1430199
chr4	41258800	41260199
chr12	122500400	122503199
chr8	37551900	37556099
chr5	158689300	158691399
chr15	66949100	66955599
chr8	6484000	6485099
chr11	36476800	36477499
chr16	85586600	85590999
chr6	26273400	26273799
chr9	140021300	140025599
chr16	2523000	2526899
chr9	136855100	136859099
chr5	56595000	56595399
chr20	48908800	48908899
chr8	131368400	131371499
chr2	102679400	102682399
chr2	239334700	239337399
chr11	7078100	7079199
chr5	73933900	73937999
chr19	11615600	11617099
chr18	43355200	43356099
chr16	88868700	88872199
chr1	10490100	10491799
chr9	129937100	129937299
chr11	1328600	1331799
chr6	84139700	84141399
chr18	33893500	33893599
chr3	71307400	71308299
chr2	102972100	102973099
chr21	30670400	30673799
chr19	45003500	45005299
chr14	100259100	100260499
chr19	54482000	54486499
chr5	95066100	95068799
chr15	96013400	96013699
chr14	65708700	65713099
chr2	237071700	237073799
chr17	1682600	1683699
chr14	73957400	73959899
chr1	23796700	23797099
chr4	30717900	30729499
chr3	185539200	185544799
chr12	106638900	106642999
chr5	128429900	128431299
chr19	57018700	57020499
chr2	127844900	127845799
chr18	26316100	26316899
chr6	57085800	57087599
chr11	46866800	46868299
chr10	75570000	75571899
chr9	4983900	4987199
chr11	692900	696999
chr17	4165100	4168099
chr7	101457300	101462199
chr7	55086200	55088399
chr6	43737400	43741499
chr19	36868900	36870599
chr9	136709000	136712099
chr20	19957200	19957599
chr15	90743800	90746399
chr12	66134900	66136599
chr18	46455500	46455899
chr1	220267300	220268299
chr3	50387700	50388699
chr2	79167600	79167999
chr1	155290400	155295699
chr6	158243500	158246799
chr18	20714500	20718799
chr3	14502600	14502899
chr19	45942700	45943799
chr16	683900	687699
chr18	47087000	47090899
chr16	3199900	3200599
chr18	9707800	9709499
chr22	38141200	38144699
chr10	128592700	128596499
chr1	201617200	201617899
chr2	72400900	72400999
chr2	176045000	176046899
chr9	36036600	36038399
chr12	47472200	47474999
chr18	23668100	23671799
chr18	33391400	33391799
chr5	114936600	114938799
chr18	77153600	77158299
chr6	3118200	3119999
chr9	16708500	16708999
chr19	7745200	7747899
chr18	9739600	9744399
chr11	12131500	12134299
chr20	11214500	11216599
chr19	1235900	1239099
chr13	37005300	37007599
chr4	96176500	96177699
chr12	30948300	30950399
chr11	1147400	1147799

## Sheet: DE cluster4
chr17	73260800	73263199
chr5	31485800	31487399
chr2	177501200	177503499
chr8	94849100	94851799
chr3	178985100	178985499
chr11	103492500	103505699
chr4	137333300	137333899
chr7	14787000	14789399
chr2	12811300	12811899
chr10	127294400	127297199
chr2	185631200	185633899
chr7	16690000	16691899
chr7	89786200	89787999
chr10	70984500	70986099
chr8	8492300	8494399
chr7	106687700	106689899
chr1	192669800	192671499
chr2	13127000	13128299
chr2	170929100	170929799
chr4	157691900	157694099
chr2	177430300	177431699
chr9	5842700	5845999
chr11	59926300	59930299
chr5	141666800	141667199
chr4	143016600	143018299
chr15	95838700	95840899
chr6	708000	708999
chr9	9750000	9750599
chr7	12811200	12812299
chr8	119668900	119669399
chr8	8931000	8941699
chr2	216582200	216584699
chr7	87341100	87342899
chr16	84763100	84767099
chr9	14371300	14374999
chr5	42949800	42950299
chr16	75410900	75417399
chr2	147577400	147580799
chr2	58860300	58862399
chr17	46661700	46664399
chr10	30087300	30089099
chr3	152032500	152035799
chr8	29613000	29615299
chr5	109004300	109004799
chr16	87095800	87099599
chr12	96832300	96833199
chr3	113522700	113524499
chr6	79314000	79316999
chr9	26242700	26243899
chr12	66278500	66280899
chr12	96830200	96834299
chr8	127482600	127484499
chr6	127529200	127529799
chr2	225267100	225268499
chr5	99909900	99913599
chr3	170476600	170478499
chr8	81830000	81832099
chr6	127527600	127528799
chr5	127984500	127984899
chr5	139859500	139861099
chr17	58325500	58327699
chr4	90719600	90723299
chr10	94590300	94594999
chr7	17483100	17485299
chr17	62716100	62716399
chr10	6762900	6765699
chr1	96828400	96829299
chr2	28302500	28305499
chr6	164836100	164837899
chr5	105857800	105857999
chr10	63511800	63512599
chr22	50059900	50061499
chr1	60565900	60567299
chr2	12803000	12806599
chr2	185646200	185646499
chr5	71802600	71808199
chr10	91987300	91988099
chr13	21361500	21364699
chr17	64454300	64459399
chr8	6585100	6591699
chr6	156667700	156670199
chr8	16461100	16462399
chr2	177042400	177043699
chr6	156486100	156490299
chr17	8267700	8270699
chr9	100280600	100282399
chr13	77438100	77443799
chr8	38301900	38304499
chr7	17560200	17562299
chr17	76036700	76037899
chr3	151691700	151695299
chr5	21181400	21182799
chr1	212241500	212242399
chr17	46686500	46692899
chr5	33330100	33330499
chr4	156000100	156001099
chr3	147528800	147532099
chr6	84891300	84892999
chr13	102291800	102293899
chr4	19778000	19778999
chr13	104661300	104661899
chr7	73187200	73189699
chr13	81120300	81124099
chr1	68312100	68314699
chr5	94413900	94417399
chr1	101640600	101642599
chr18	23096500	23100099
chr6	144140700	144146099
chr1	199702600	199703599
chr13	34064700	34070099
chr2	207166100	207166499
chr2	192241000	192243099
chr1	112976300	112979199
chr4	183512100	183515199
chr8	80238300	80240199
chr2	185634100	185634999
chr17	46678500	46683099
chr4	166142400	166144099
chr2	12812500	12813099
chr12	60475100	60476399
chr14	92463700	92465699
chr1	218833300	218834899
chr4	158913500	158914399
chr4	167952400	167954999
chr13	53000500	53005499
chr6	93258700	93262099
chr1	227321700	227324699
chr2	134934200	134936199
chr3	69248500	69248999
chr6	153018900	153023799
chr5	39091900	39094499
chr2	36774500	36777799
chr5	141571000	141573599
chr9	9748500	9749599
chr12	65700400	65703499
chr7	26409300	26410299
chr2	198691600	198694199
chr2	58865200	58866299
chr14	78059100	78060599
chr3	148597500	148599099
chr5	40201700	40205099
chr6	127496700	127498799
chr2	177380200	177381099
chr9	10264200	10266499
chr5	52358400	52360099
chr5	40332200	40334799
chr20	1596600	1599499
chr4	143011100	143014099
chr21	28821500	28822499
chr2	27515500	27517199
chr7	27134700	27143899
chr1	82863000	82868099
chr1	234608200	234610099
chr4	124812900	124819599
chr2	36783000	36800099
chr7	15169800	15171599
chr2	212847100	212847599
chr18	3081300	3081599
chr4	19740000	19741899
chr3	110131300	110135599
chr7	84266200	84268799
chr2	27511900	27512499
chr19	6100100	6101399
chr3	95984100	95988499
chr2	135063700	135069799
chr10	130836500	130838099
chr6	104216200	104218799
chr12	14569800	14575799
chr9	16625200	16629199
chr4	19730800	19732799
chr10	130843400	130845999
chr8	16568300	16571799
chr13	50995000	50996999
chr2	194710800	194713299
chr13	102141100	102143599
chr10	30090500	30096499
chr3	64601400	64604499
chr6	21186300	21190199
chr2	177000100	177005799
chr6	147212800	147214599
chr21	39542600	39544599
chr9	31303500	31305899
chr2	109272600	109273099
chr10	101689900	101692299
chr1	84609900	84612799
chr9	81611300	81614099
chr2	177310500	177312599
chr9	75564700	75568299
chr2	68098100	68100399
chr4	170067700	170071299
chr16	47169000	47171799
chr17	45412000	45413699
chr3	171568200	171570599
chr13	65384500	65385799
chr17	46664600	46665899
chr7	113435800	113436699
chr3	15809700	15811699
chr3	23903800	23908799
chr2	99342300	99345099
chr1	213437100	213438799
chr2	27510900	27511499
chr5	40108400	40108799
chr2	176992700	176998199
chr12	105873100	105875199
chr9	20700000	20701999
chr2	58268600	58270699
chr5	45384500	45386899
chr10	8010800	8014699
chr2	72786400	72790999
chr11	36186800	36187399
chr6	79314000	79315799
chr8	57630200	57636699
chr4	124048100	124050099
chr9	9748200	9748399
chr7	27151200	27158399
chr4	48081500	48082999
chr18	6805600	6809699
chr4	10656700	10659299
chr11	59960200	59964799
chr1	74058600	74060299
chr10	62737900	62740499
chr7	1221700	1221799
chr3	66118200	66121199
chr7	27911800	27914999
chr10	55338900	55340699
chr6	164742900	164744799
chr9	18392200	18396299
chr12	8308400	8311199
chr18	33214800	33215199
chr4	19724400	19724699
chr3	80939100	80939599
chr7	12757500	12760799
chr8	126843100	126844899
chr15	39133900	39138799
chr4	149361700	149367799
chr1	227615700	227621099
chr6	112970700	112972099
chr16	20916500	20918499
chr7	150264200	150267699
chr8	16609800	16614299
chr7	120580600	120584499
chr9	26054400	26054699
chr5	40677500	40687299
chr16	69510400	69512299
chr12	80493700	80495499
chr2	58265500	58267999
chr7	82223300	82225999
chr3	151764300	151767499
chr2	182820000	182820699
chr8	91549300	91549599
chr13	109566900	109569499
chr10	94631000	94634899
chr2	177278200	177281299
chr3	159570700	159573799
chr7	103357800	103360299
chr2	212896600	212900999
chr6	148760300	148787799
chr5	75979500	75981199
chr12	7585200	7587899
chr9	75601800	75604499
chr5	33319900	33322099
chr8	81890700	81895399
chr3	32459500	32466099
chr6	142727600	142731899
chr15	52544100	52548299
chr17	46371800	46372899
chr7	120570300	120572699
chr16	75419000	75419499
chr13	71825800	71827199
chr3	152044500	152051699
chr17	62091600	62096399
chr2	177418600	177419199
chr11	89070000	89072299
chr10	30083800	30084899
chr5	61874400	61879299
chr20	8074500	8077299
chr4	87894900	87896799
chr8	8927200	8930799
chr6	164817900	164818199
chr4	120032600	120041199
chr13	71818600	71819199
chr13	99623900	99626899
chr2	192248400	192252399
chr18	2303000	2305399
chr4	37664200	37669999
chr5	31491300	31494699
chr12	79832400	79833999
chr7	27173000	27175199
chr1	223275800	223277899
chr2	173146900	173154599
chr13	27157600	27166199
chr5	92486300	92487899
chr9	16532300	16533899
chr6	93254200	93258099
chr15	85589700	85591999
chr10	91986100	91986999
chr1	192072900	192075199
chr10	11250800	11254299
chr2	12815200	12815999
chr2	109293100	109293799
chr3	159504200	159506599
chr10	123701600	123703799
chr5	21151800	21153899
chr12	118116800	118119499
chr12	65137900	65142699
chr3	158874800	158878299
chr2	172567600	172569799
chr1	243808100	243809399
chr6	140664400	140669099
chr12	66341400	66342499
chr6	705700	706899
chr7	82930000	82931499
chr15	78359900	78363399
chr10	56372100	56374499
chr10	49570800	49574899
chr2	177447100	177449499
chr5	33271200	33272499
chr4	110721600	110723399
chr2	102319600	102321699
chr7	26724600	26726099
chr10	131057200	131057499
chr12	81603200	81603499
chr16	18814500	18816999
chr2	65024500	65026199
chr21	24082500	24084099
chr2	162869700	162871599
chr8	38882400	38886499
chr1	212415200	212416199
chr2	192719900	192724499
chr8	90324700	90327199
chr2	56907400	56909899
chr7	106740800	106741299
chr17	67412800	67415299
chr7	116065700	116066499
chr3	111650100	111657199
chr5	97172600	97177299
chr9	26259500	26264199
chr5	59054600	59056399
chr5	31484800	31485599
chr6	142693400	142700499
chr14	38825000	38829099
chr3	110137300	110140999
chr4	156464100	156465399
chr3	101239300	101241799
chr8	126290100	126292899
chr9	12812500	12815699
chr7	79249200	79249799
chr14	37505600	37506299
chr3	16108400	16112499
chr2	177382900	177384899
chr13	75480700	75485699
chr3	123966500	123969999
chr4	183524000	183527699
chr8	119669800	119669999
chr7	116001600	116004799
chr1	234650700	234652599
chr7	12809900	12810799
chr21	37303900	37306499
chr3	147752800	147755799
chr8	68875800	68878499
chr20	1379000	1381999
chr6	132451900	132454799
chr14	55343100	55345499
chr14	37664100	37666099
chr5	135953500	135957999
chr7	113437000	113437799
chr22	50048500	50051199
chr17	57744800	57748599
chr3	159546400	159549499
chr9	26244100	26244699
chr6	54199000	54202699
chr17	68555300	68555899
chr12	81602400	81602799
chr2	75726600	75734899
chr6	31053700	31055599
chr10	4805400	4816099
chr13	78595400	78597699
chr5	106758200	106762899
chr6	141176300	141180199
chr8	69641900	69647199
chr13	105769700	105770699
chr8	110273300	110276099
chr11	9872300	9875199
chr10	75658100	75660199
chr12	27707000	27710699
chr2	167245300	167246299
chr20	4535400	4537499
chr4	183513400	183515999
chr4	149274600	149277999
chr9	23681800	23684199
chr5	106071900	106074599
chr8	97413000	97415199
chr18	13433200	13436899
chr10	94593000	94595999
chr9	12812900	12814399
chr9	9747500	9747699
chr10	3514300	3515199
chr2	46293200	46296399
chr10	94574500	94575799
chr13	106812900	106816499
chr2	58847000	58848399
chr4	7957100	7960399
chr9	128423800	128426599
chr1	178651200	178655399
chr1	192137400	192140799
chr3	33227100	33230399
chr17	20838400	20840099
chr4	41156000	41165599
chr1	94763900	94767199
chr1	159749600	159750499
chr3	88093100	88094599
chr9	15149800	15151099
chr7	41226400	41230999
chr14	85936800	85943099
chr5	108374600	108374699
chr1	212239900	212241199
chr20	4487200	4490199
chr17	62716700	62717599

## Sheet: DE cluster5
chr13	25078700	25080499
chr1	184824100	184824299
chr9	16363100	16365699
chr3	114275800	114278599
chr12	128073100	128073499
chr3	167838700	167838899
chr9	90171400	90172199
chr3	40215000	40215199
chr1	111912200	111912699
chr7	148913700	148916699
chr2	132353800	132354399
chr11	114006800	114011599
chr7	130741600	130742699
chr13	97678700	97679999
chr20	7891500	7894299
chr14	35882700	35884899
chr5	141625000	141626399
chr5	146682400	146684699
chr5	159338900	159340299
chr19	3655300	3655799
chr2	222485800	222485999
chr12	41905900	41907199
chr4	40813200	40815499
chr9	80383400	80385999
chr4	56123700	56125899
chr22	25155600	25159099
chr1	107560500	107563699
chr6	129124700	129124899
chr3	27565100	27566899
chr5	129885300	129886599
chr19	48162400	48162699
chr12	128072300	128072699
chr5	129668200	129669399
chr12	96859800	96861299
chr12	120109900	120113199
chr1	232713500	232716199
chr9	73483500	73484299
chr20	4057100	4057999
chr6	86167200	86176299
chr4	5086000	5087999
chr9	72668300	72668799
chr3	141399100	141399999
chr1	19566800	19567299
chr5	133901600	133906699
chr6	126067700	126073599
chr4	112597800	112601299
chr5	148650600	148653499
chr7	116797800	116798499
chr4	52917000	52918999
chr2	170122100	170123099
chr4	2257900	2259599
chr6	114043900	114044499
chr10	90420600	90420999
chr3	191130100	191131499
chr8	118714000	118716099
chr20	8779700	8780099
chr11	128777600	128779799
chr8	87331700	87333899
chr8	11057000	11059399
chr6	17927900	17933699
chr11	118145000	118149599
chr16	57047800	57049399
chr9	130259500	130260699
chr3	148190100	148190699
chr6	11495900	11496499
chr21	18884600	18886699
chr12	3230900	3233899
chr6	17393200	17395199
chr3	156149700	156152199
chr8	19339200	19339499
chr6	15265500	15269399
chr5	172260800	172264099
chr6	129424500	129426899
chr8	101386900	101389899
chr12	116464200	116465599
chr1	226844500	226844599
chr13	80220700	80221599
chr5	42377500	42377599
chr13	99568900	99572199
chr1	199044600	199044799
chr1	64239200	64241799
chr14	67116700	67119499
chr11	10372100	10376399
chr9	78504500	78508499
chr4	5750500	5756999
chr14	23167800	23170699
chr2	236409600	236411099
chr5	148666000	148670899
chr2	202035300	202037099
chr5	10591000	10591899
chr13	20250600	20253099
chr4	150330600	150331199
chr16	75625000	75625699
chr4	13908300	13910299
chr4	24857800	24860699
chr1	6445000	6445999
chr4	5188800	5189799
chr5	129658900	129661099
chr18	71311200	71315699
chr14	100824800	100829499
chr13	94957000	94957799
chr15	85307200	85308399
chr1	110776800	110780099
chr16	81026300	81027999
chr17	41045100	41048299
chr1	10437500	10441599
chr20	34685400	34686999
chr1	175176100	175176499
chr13	40763800	40769799
chr2	69533400	69534699
chr6	17922900	17924699
chr12	1790500	1791299
chr2	69037900	69039399
chr2	73466100	73467799
chr2	19774100	19774399
chr21	43652500	43655299
chr1	151858800	151860799
chr4	5717700	5718299
chr5	153050800	153053099
chr15	81321200	81324099
chr10	78963000	78966499
chr15	85308600	85309899
chr15	66806800	66809399
chr1	111911300	111911899
chr1	11296100	11298099
chr1	204056500	204059299
chr6	11228900	11233599
chr16	3500900	3501599
chr7	123210000	123210899
chr10	44188100	44190199
chr19	43160900	43163399
chr6	52913500	52913899
chr15	34913400	34913699
chr1	30455900	30459299
chr13	108232600	108233699
chr19	4983900	4984399
chr11	121335100	121338199
chr2	66708700	66708999
chr2	39739700	39745999
chr3	161033100	161035199
chr20	55970500	55970799
chr3	99637200	99640499
chr7	156688600	156688999
chr2	151480000	151481799
chr17	67602500	67605999
chr12	94135600	94136999
chr16	12433700	12433899
chr3	110061700	110063499
chr7	123504500	123505799
chr2	222632100	222632999
chr1	175284900	175288899
chr21	30333900	30336199
chr1	46615300	46615799
chr5	145358300	145358399
chr1	199045300	199045699
chr13	46292600	46294299
chr6	97638100	97638899
chr4	5038600	5041299
chr11	7658500	7658899
chr22	46462600	46464099
chr4	42412400	42416099
chr6	69729200	69729899
chr12	75943100	75946199
chr2	37831100	37832899
chr4	20290400	20290699
chr4	101446300	101447499
chr4	56634800	56635299
chr20	32445500	32448699
chr4	5031200	5036699
chr16	77910700	77912799
chr12	120104800	120107999
chr14	56156100	56157799
chr8	75179100	75179699
chr9	72500800	72501399
chr11	111602800	111610399
chr20	55966100	55970699
chr11	133931000	133932999
chr3	192265300	192266899
chr20	1375500	1378199
chr5	63858300	63858599
chr9	123751800	123752099
chr5	127292700	127298599
chr17	67593100	67595799
chr18	40195100	40195199
chr9	85496900	85497699
chr10	24638300	24640399
chr10	92157800	92158299
chr7	17378100	17379899
chr4	52924800	52925599
chr12	127766900	127771499
chr3	194910600	194911099
chr7	90228500	90229499
chr12	27426000	27426599
chr1	210046600	210047499
chr17	75101600	75126299
chr14	75429700	75433899
chr15	32815600	32815899
chr11	12211100	12211999
chr5	121387400	121391199
chr15	52303100	52304999
chr5	8783900	8784399
chr5	176754400	176755399
chr3	158906800	158910199
chr4	5018800	5022099
chr1	30481000	30481699
chr5	149399700	149403599
chr16	75626100	75626499
chr22	19746500	19751399
chr5	129672300	129673699
chr17	26719900	26721899
chr5	172273400	172273799
chr4	122705900	122706199
chr17	75124000	75126199
chr11	44999100	45002599
chr8	79119800	79121499
chr3	158376400	158380599
chr15	77778700	77780699
chr3	114284900	114286099
chr22	36715500	36716999
chr14	58564900	58565299
chr15	36661900	36667099
chr8	101395000	101395699
chr1	44870500	44873499
chr18	52986400	52989499
chr3	53138400	53138699
chr3	159310600	159313399
chr3	148596700	148597199
chr8	19301900	19303399
chr9	138860500	138861999
chr6	3883400	3885599
chr3	150755800	150756599
chr3	159598700	159603299
chr2	238511500	238513899
chr12	29390900	29397199
chr8	79716000	79718799
chr1	40218500	40219799
chr17	76756800	76759499
chr3	67769300	67769799
chr4	42263900	42265799
chr19	13105600	13108199
chr2	238597800	238598999
chr18	71229600	71232999
chr13	107159900	107160599
chr8	118614400	118615799
chr4	4325000	4326699
chr12	113409500	113409899
chr5	142263200	142263299
chr15	40606000	40608099
chr5	72840800	72841299
chr6	47051000	47051299
chr5	145354500	145357899
chr3	194458800	194463199
chr12	127567500	127568399
chr3	124553400	124557999
chr5	127206600	127210299
chr10	16898200	16898799
chr18	56455300	56457899
chr3	167839400	167839499
chr19	31819400	31822499
chr6	157408600	157411199
chr11	133938700	133940799
chr5	63801600	63805299
chr2	39923300	39923899
chr14	24927300	24927999
chr15	88152900	88154399
chr8	143317000	143317299
chr11	46709300	46709699
chr1	80182700	80182799
chr2	170123300	170123799
chr4	160100400	160101399
chr1	175175500	175175799
chr14	103870600	103871199
chr14	68609500	68612499
chr1	30446100	30448399
chr6	40510500	40512499
chr1	244080200	244081699
chr3	40811400	40811599
chr4	72843600	72844099
chr12	20520800	20527099
chr4	140839500	140843399
chr5	145396200	145397199
chr15	44448500	44452299
chr6	129125300	129125499
chr22	46448600	46454899
chr4	124896800	124899199
chr2	36667900	36669099
chr1	148930800	148931199
chr12	128043700	128044299
chr1	201578000	201579999
chr2	179691300	179696099
chr4	19947000	19947699
chr12	123351800	123353299
chr13	107143700	107144799
chr12	3261000	3262199
chr4	55793600	55799199
chr4	90299800	90304599
chr13	42938100	42939399
chr10	17090600	17092199
chr8	55382100	55383199
chr2	164590500	164593899
chr14	27177900	27178399
chr2	204204800	204206999
chr1	30485200	30486699
chr4	10055600	10056099
chr9	3936300	3937499
chr6	137111700	137114499
chr17	47856600	47857099
chr7	127770300	127774099
chr2	70583500	70586099
chr10	90749800	90752499
chr11	57769100	57775199
chr8	79768200	79769199
chr14	69347300	69349799
chr7	123209400	123209799
chr11	110151000	110151299
chr1	224820100	224820199
chr21	37825300	37840999
chr3	112870000	112872599
chr20	57086000	57086299
chr8	54570200	54572999
chr13	24716800	24717199
chr16	74480500	74484499
chr5	8844100	8846099
chr9	107642000	107642599
chr11	133933200	133934499
chr17	38974000	38976299
chr2	69146000	69146499
chr3	30202800	30204099
chr12	113416200	113417699
chr2	145337800	145342399
chr5	142240200	142240899
chr8	126798200	126799099
chr5	57568200	57571099
chr3	194603600	194606799
chr20	53683100	53685099
chr15	77773300	77777099
chr13	44981100	44981399
chr1	44887200	44890299
chr10	116410400	116411199
chr2	7217200	7219299
chr3	27618900	27619699
chr16	58350800	58352499
chr10	111594400	111596699
chr17	54758300	54760499
chr5	176426900	176427399
chr2	99391200	99393099
chr5	112554500	112555599
chr4	144302300	144304499
chr2	66717300	66717699
chr5	58858800	58859999
chr2	1593600	1596499
chr1	231040700	231043099
chr11	6749100	6750399
chr2	29828500	29829799
chr14	75019000	75019299
chr5	63804900	63806899
chr10	109500600	109502999
chr20	12364700	12365099
chr3	144909700	144910099
chr3	6213600	6215799
chr3	141425600	141432899
chr7	2801900	2803399
chr10	105419800	105420899
chr3	29569100	29569399
chr5	173961100	173961599
chr18	57382400	57383299
chr7	92775800	92777799
chr5	58957100	58959199
chr16	3999900	4000499
chr12	1869500	1869799
chr2	89035500	89038899
chr5	133773400	133775599
chr4	5033400	5035099
chr1	231157500	231158199
chr16	1689500	1691599
chr10	92220800	92222199
chr2	135470200	135471399
chr3	38003500	38003899
chr9	80202000	80204799
chr18	29161600	29161699
chr15	82432600	82433299
chr18	7557500	7558799
chr18	2635700	2638099
chr8	55376600	55381699
chr2	137056900	137058599
chr6	94495100	94495699
chr4	25921000	25921099
chr11	121966500	121972699
chr1	30035400	30037499
chr6	125519100	125519399
chr3	113839500	113843499
chr19	17514400	17517999
chr22	46480700	46482099
chr20	39800300	39801699
chr8	140227200	140228399
chr10	112068600	112071399
chr13	111000200	111000699
chr10	24671300	24673499
chr1	28486400	28488799
chr1	39193100	39193899
chr8	79830700	79833299
chr13	44980000	44980799
chr1	150245100	150246499
chr11	122361500	122363899
chr12	1398900	1399499
chr1	64368400	64369399
chr9	98776900	98777299
chr5	138751100	138751599
chr14	26536200	26537899
chr16	19720700	19723499
chr18	1001900	1003699
chr2	66788900	66790099
chr20	17829700	17831499
chr9	78519200	78519899
chr16	9472000	9472699
chr2	69273500	69274199
chr22	46451800	46452499
chr19	55029200	55035599
chr2	236341900	236342599
chr2	66717900	66718699
chr22	46482900	46485799
chr12	15432500	15433099
chr9	85498100	85498299
chr14	69023800	69025099
chr3	192199800	192201199
chr10	60235300	60235399
chr22	46459200	46483699
chr14	75443600	75457299
chr22	36356500	36359399
chr6	146656500	146660099
chr3	36235200	36235999
chr5	153681200	153681599
chr4	13661200	13661899
chr10	16051300	16053399
chr6	6026100	6028199
chr10	3984500	3985499
chr2	39924300	39925199
chr12	29386600	29389599
chr1	206748000	206750499
chr8	79765400	79766799
chr18	57180700	57184899
chr2	66735200	66737799
chr18	55914100	55915199
chr5	19768500	19768999
chr12	15431800	15432299
chr5	57613200	57614099
chr8	91330000	91331099
chr22	46472500	46473199
chr4	5045200	5047999
chr11	118131900	118136499
chr5	53813300	53820399
chr6	10408900	10415499
chr9	101629700	101629899
chr22	17565100	17567799
chr21	37277300	37278199
chr3	69061100	69063599
chr1	64369600	64370799
chr11	27302800	27304999
chr2	66801900	66804599
chr12	51381000	51384399
chr3	133957100	133958399
chr3	156205500	156209999
chr1	231156300	231157199
chr13	80920400	80920999
chr8	143315800	143316599
chr16	27571700	27573199
chr5	129670200	129671099
chr2	66707700	66708499
chr8	118740800	118744899
chr2	239347000	239349799
chr1	64386300	64387199
chr7	134782600	134784099
chr10	24582600	24582999
chr20	57097600	57100699
chr5	10590400	10590699
chr22	25150200	25150399
chr1	175164500	175172099
chr5	163393600	163397699
chr10	24566500	24568099
chr3	124576700	124580699
chr3	897100	899099
chr2	1996700	2000299
chr22	25149600	25149899
chr5	179474100	179474799
chr13	77000500	77001199
chr10	110314200	110318099
chr3	159557100	159561499
chr5	176207900	176212799
chr1	89546000	89547699
chr4	20288100	20289999
chr5	130728300	130731199
chr1	64507500	64508399
chr20	34684700	34684799
chr10	24497500	24499499
chr11	128063800	128066499
chr6	4580800	4583999
chr8	118786500	118786899
chr4	10862600	10862699
chr18	71279700	71281499
chr11	77406800	77407399
chr11	12862900	12865199
chr8	61260100	61263399
chr17	55520100	55520599
chr17	55850200	55851899
chr7	37479300	37482099
chr14	58191200	58193599
chr2	191543400	191543899
chr4	128702700	128705699
chr14	27065000	27068399
chr18	57447500	57448099
chr2	2274200	2276299
chr11	129820600	129821299
chr16	9467600	9467999
chr1	30482200	30483399
chr13	37105100	37109199
chr10	4682500	4682699
chr10	75997600	75998799
chr4	10863100	10863499
chr14	94576800	94579399
chr15	37385100	37396999
chr15	36789600	36792599
chr15	64813000	64814199
chr9	72499800	72500599
chr2	69055500	69060699
chr1	231206000	231206499
chr18	56554100	56555799
chr6	166988300	166989699
chr9	107641500	107641799
chr12	124924500	124927199
chr4	188652700	188655199
chr16	83802700	83804099
chr8	79692800	79693499
chr13	76999800	76999899
chr6	6002200	6009699
chr12	64812200	64814799
chr4	5712500	5714399
chr6	5996200	5998199
chr6	111862000	111862299
chr5	121304200	121305999
chr16	77205800	77207899
chr16	53548400	53554399

## Sheet: DE cluster6
chr1	208855700	208857199
chr7	11857100	11857799
chr4	155947200	155948899
chr20	50719800	50722899
chr5	17216400	17219999
chr2	235352800	235355599
chr7	105118500	105120299
chr4	142271700	142272399
chr20	44410000	44410899
chr13	74702500	74703099
chr2	4548200	4550599
chr13	57435000	57435599
chr5	106016300	106016399
chr12	26901700	26903999
chr5	76077200	76079799
chr4	158903800	158905099
chr7	40349000	40349899
chr4	66404700	66404899
chr3	181345900	181351099
chr21	39617200	39617499
chr15	47475800	47478099
chr6	124809500	124809799
chr1	208854200	208855399
chr6	148188900	148191799
chr14	39022100	39024299
chr4	20030700	20031399
chr7	142505900	142507899
chr15	36650100	36650199
chr3	11210600	11211799
chr15	39175400	39179799
chr1	231950000	231950499
chr1	145091800	145092899
chr14	27835400	27835699
chr8	80734500	80735199
chr12	52098600	52099999
chr9	23612200	23612899
chr11	127922400	127923999
chr9	130665500	130670599
chr6	44031300	44035299
chr2	109232400	109233499
chr3	151630100	151630999
chr2	192718300	192718799
chr9	18314600	18314799
chr3	96072900	96073699
chr7	47491200	47493199
chr21	29020700	29020799
chr8	75673900	75674299
chr3	69852500	69852799
chr2	100592400	100592599
chr3	11246000	11246699
chr16	24161700	24163899
chr13	57280200	57280699
chr5	176622100	176622299
chr1	232825800	232825999
chr4	21013100	21015899
chr6	148021400	148021799
chr10	15077600	15077899
chr14	101528200	101528899
chr21	35924100	35926899
chr18	10284300	10286199
chr8	97719100	97719299
chr12	65926400	65930699
chr17	6134900	6136299
chr14	27860200	27862999
chr14	85430400	85430699
chr2	143591900	143592299
chr15	70766200	70768599
chr6	142720500	142723599
chr9	137443600	137443899
chr5	127872300	127875199
chr4	162497700	162500699
chr6	161869700	161871599
chr10	83723900	83724099
chr8	61150100	61150699
chr4	141155300	141155499
chr16	86598400	86606599
chr11	26087100	26087499
chr10	97522100	97522799
chr7	21354300	21354699
chr14	47655400	47655599
chr4	20043600	20046799
chr5	129573800	129574299
chr7	73867500	73869199
chr2	165626500	165627899
chr8	36759300	36759499
chr8	61151000	61151999
chr2	177478600	177479099
chr2	183409600	183410299
chr15	93172900	93173599
chr10	14115000	14116399
chr20	38215800	38217899
chr7	26413500	26416899
chr9	113514400	113515099
chr7	81920900	81921299
chr4	19983600	19985899
chr15	29966800	29967899
chr17	27043700	27045299
chr4	66249700	66250499
chr4	187761300	187761499
chr2	77388600	77389199
chr4	148849300	148849699
chr18	47208300	47209499
chr20	38287700	38290399
chr2	152493400	152495199
chr4	137288200	137290299
chr4	66403400	66403499
chr18	33889700	33891399
chr9	18313500	18314399
chr10	64144200	64145199
chr3	80067100	80067499
chr17	65439700	65441099
chr12	95106800	95108199
chr3	80067900	80068299
chr6	130686500	130688299
chr10	119220500	119222299
chr7	37469700	37471299
chr13	57438900	57439399
chr4	156394900	156395199
chr19	4715900	4718899
chr11	10004100	10004799
chr8	17542900	17555399
chr8	60028700	60033299
chr3	79892700	79893899
chr14	85429500	85429799
chr4	156559500	156559799
chr3	7313200	7314199
chr2	182996100	182999599
chr6	92192800	92193299
chr8	29604500	29612599
chr1	83258200	83258499
chr20	38201700	38202399
chr6	92189500	92190099
chr6	158383300	158384399
chr2	43269400	43272299
chr3	4855400	4857299
chr2	20348000	20350299
chr10	10837600	10841299
chr3	79921900	79922799
chr2	4468400	4468999
chr8	23943800	23944299
chr8	69773400	69774199
chr4	66403900	66404199
chr10	129807700	129808799
chr1	23036400	23039799
chr20	50527000	50527699
chr16	87571600	87572199
chr16	51573100	51574399
chr13	70545000	70545399
chr2	4467700	4467899
chr10	49676900	49679799
chr4	169752700	169755199
chr15	93107700	93108299
chr6	38756100	38756899
chr18	33892900	33893099
chr21	38713100	38713999
chr18	33888900	33889499
chr5	34618600	34622899
chr14	37515700	37517499
chr2	109233800	109235599
chr1	188668100	188670899
chr17	15869000	15870899
chr2	194701200	194703799
chr4	92678700	92678899
chr7	15593400	15594799
chr2	33171300	33173999
chr2	185461800	185464799
chr5	67646900	67649899
chr14	47696900	47697499
chr4	156550100	156551299
chr20	38202600	38203699
chr17	42906400	42908199
chr10	7974600	7975099
chr20	38251500	38253299
chr19	3682700	3684499
chr7	124996400	124998299
chr18	30593600	30594099
chr11	91603800	91605999
chr6	65230300	65230599
chr7	102610800	102615699
chr2	77233100	77236999
chr2	66782400	66783599
chr6	65229600	65230099
chr21	39662100	39662399
chr13	40393500	40393999
chr3	161608300	161609199
chr17	42633600	42635499
chr18	22440400	22441299
chr4	92679100	92679599
chr15	68135200	68136999
chr15	95869100	95873199
chr15	93186800	93190699
chr1	163168500	163172799
chr6	142621900	142628899
chr7	21356900	21360099
chr8	13371300	13372199
chr7	27221400	27229099
chr4	187765100	187766199
chr18	22441500	22442399
chr2	41189600	41190199
chr10	8086500	8106099
chr7	27177900	27220499
chr15	93195700	93199599
chr15	93250700	93251499
chr15	93257400	93258299
chr4	187766400	187766899
chr14	47695800	47696499
chr4	187760800	187761099
chr21	38919000	38920899
chr3	161570700	161573499
chr2	41188600	41189199
chr1	163166000	163172499
chr18	30594300	30594999
chr15	93251700	93253699
chr7	130012600	130014299
chr7	143126700	143128899
chr1	214151200	214151899
chr4	7960700	7963799
chr2	77204400	77205299
chr3	161607200	161607999
chr3	43225300	43227999
chr14	101292400	101294599
chr3	182081900	182082799
chr9	82416900	82417199
chr3	101249900	101251799
chr9	88046000	88046499
chr15	93166500	93170499
chr4	169552500	169553399
chr6	26272400	26272799
chr2	212733200	212733799
chr21	38714200	38714999
chr18	30614100	30615999
chr3	124147300	124147899
chr10	79338300	79338499
chr12	75174700	75175199
chr2	216604900	216605699
chr9	9999100	9999599
chr7	115964800	115968099
chr15	93105900	93107499
chr2	164206000	164206399
chr7	38423300	38426899
chr9	113504500	113506099
chr13	40392000	40393099
chr16	88599900	88601399
chr5	157502200	157502699
chr15	93159300	93163899
chr4	66373400	66373999
chr6	142651700	142653599
chr15	57901000	57902399
chr1	163132900	163134099
chr14	47656000	47656299
chr2	77202400	77204199
chr7	23506500	23511399
chr2	77210800	77212799
chr3	80237800	80243199
chr4	66374200	66375099
chr17	47072800	47078999
chr11	127509400	127512199
chr1	214150300	214150599
chr2	155820500	155820699
chr2	164204300	164205599
chr12	52146800	52149499
chr7	124994700	124996199
chr9	113506300	113507999
chr7	125062600	125066299
chr2	161592700	161594899
chr2	77213100	77213999
chr6	142716000	142718399
chr10	8115300	8115599
chr4	158915800	158918599
chr3	38002700	38003199
chr17	47099000	47099899
chr3	69854900	69857099
chr7	155004700	155005899
chr13	26588800	26595499
chr3	67509300	67509699
chr13	43121700	43128999
chr2	77094600	77096199
chr12	112186100	112186899
chr11	127520700	127521199
chr7	1608600	1611299
chr17	47337100	47338299
chr10	63235500	63236299
chr1	7531400	7531599
chr19	2618100	2619899
chr2	188432800	188435199
chr6	75278100	75280399
chr16	88365400	88367799
chr10	119216200	119217399
chr21	39675000	39675999
chr4	11978300	11979099
chr4	41143500	41149899
chr21	15914400	15914899
chr20	31088400	31091199
chr14	101538300	101541599
chr18	33195200	33198599
chr10	127237400	127241099
chr2	4469400	4469799
chr10	5595500	5597099
chr13	24368000	24368799
chr2	232032300	232034699
chr7	142493900	142496699
chr7	139419900	139421799
chr11	27955200	27956499
chr2	102928700	102933199
chr16	86609300	86610899
chr17	80764500	80765799
chr1	56949100	56949599
chr15	95213300	95216499
chr16	51603200	51603399
chr12	6266700	6268599
chr15	98044600	98048599
chr6	78168500	78176799
chr21	39723400	39724699
chr10	83625400	83627299
chr7	20481800	20482299
chr16	20825500	20825999
chr1	232819000	232823299
chr4	162487900	162489199
chr16	88449300	88450399
chr1	84710800	84711299
chr20	31330100	31331999
chr9	16060400	16060699
chr1	33628600	33629099
chr9	88036000	88036599
chr10	10827900	10829199
chr13	109809000	109809299
chr5	135990300	135992599
chr16	55521600	55522299
chr2	152473500	152476699
chr3	147759600	147761699
chr17	58347300	58347799
chr3	159561700	159563099
chr12	53297300	53297699
chr11	97486900	97487699
chr5	34625800	34629299
chr6	56008700	56011399
chr14	71488200	71488399
chr6	163705900	163706199
chr9	22416400	22416599
chr12	11898100	11899099
chr6	38763500	38765799
chr9	23042500	23045999
chr14	77413000	77429399
chr16	75353300	75357799
chr7	42283800	42285299
chr21	44765500	44765999
chr1	215286900	215287799
chr13	38290000	38290999
chr4	135644000	135644199
chr2	35727500	35728799
chr7	17018300	17019499
chr6	54511300	54512099
chr1	174936600	174937999
chr20	35201800	35203699
chr1	9269500	9272899
chr20	1546400	1551099
chr2	127910700	127912699
chr17	78829600	78833099
chr17	1010700	1013699
chr1	163131500	163132299
chr5	135950500	135952399
chr7	102073100	102075699
chr13	71282400	71282899
chr5	72899000	72901899
chr21	37226600	37227699
chr4	137478200	137478599
chr10	6771200	6771899
chr9	82424100	82424999
chr5	10732700	10735399
chr8	37683900	37684099
chr14	101529300	101529999
chr3	157178300	157179299
chr2	48709900	48710999
chr6	85470200	85474899
chr6	142725400	142727299
chr4	96213600	96214299
chr17	67266200	67266599
chr12	75174000	75174199
chr5	99235400	99235799
chr6	139044000	139045199
chr2	48707600	48709599
chr3	162013600	162013899
chr3	64874800	64876899
chr2	45395600	45397899
chr8	129342000	129343299
chr21	44766300	44767399
chr17	73686500	73691099
chr3	79891700	79892299
chr5	100235800	100240499
chr12	108706700	108707499
chr15	95868100	95870399
chr6	54512400	54513299
chr6	152213000	152213699
chr13	57281000	57281399
chr17	42677300	42677599
chr7	44672900	44675599
chr6	92148000	92149299
chr5	71771900	71775199
chr13	57436000	57436599
chr5	12911000	12912299
chr6	65600300	65601899
chr7	81921600	81922299
chr6	142733800	142735399
chr2	106011200	106016099
chr12	96827500	96828899
chr1	159564000	159566099
chr11	127521400	127522399
chr18	10289300	10292499
chr9	139221700	139223599
chr2	165695100	165699699
chr5	103637700	103638099
chr19	4385400	4386099
chr13	57437900	57438699
chr3	99543600	99544899
chr3	182083200	182085099
chr9	137444200	137444799
chr1	214146900	214147099
chr12	89762600	89762699
chr14	84172900	84174899
chr5	136680900	136682999
chr8	104088000	104091999
chr8	120058500	120058999
chr22	19863700	19868899
chr5	17020500	17022099
chr5	163201700	163202599
chr1	23525100	23525699
chr10	63234700	63235199
chr5	103848800	103848899
chr1	60143500	60144599
chr17	452100	453299
chr21	39028600	39032799
chr1	64217200	64220099
chr21	17222300	17225199
chr2	43268200	43269099
chr2	100814100	100815999
chr12	118111100	118114199
chr9	18315000	18315799
chr9	18317500	18317799
chr4	1037600	1039399
chr12	52207700	52208999
chr12	125106800	125107899
chr2	174218900	174221099
chr7	20481100	20481399
chr17	78733500	78737499
chr2	101434900	101439099
chr1	214160800	214162799
chr9	23620500	23623499
chr1	188676200	188677499
chr14	91694700	91695999
chr7	88311900	88313399
chr14	24563000	24564899
chr2	33246200	33250199
chr3	157177400	157178099
chr6	148725300	148729799
chr13	70544400	70544599
chr14	27836100	27836799
chr4	150629400	150629799
chr15	97433100	97433699
chr8	29531000	29532999
chr1	188622200	188622799
chr5	171022500	171023699
chr15	57902600	57903099
chr16	51604000	51604099
chr15	93076800	93077999
chr18	9403600	9405799
chr18	30715000	30717199
chr7	113531300	113533599
chr3	79921000	79921599
chr6	92191100	92192399
chr10	83723300	83723499
chr2	226601000	226602199
chr12	52136900	52139099
chr21	38525800	38526299
chr19	13855300	13856399
chr2	4401300	4402699
chr7	38422800	38422999
chr5	12910200	12910799
chr5	136832800	136835299
chr1	188674900	188675999
chr11	60659000	60659399
chr1	59040500	59043999
chr4	137290600	137291599
chr16	20826400	20826799
chr4	162601600	162602499
chr6	155595000	155595699
