# Supplementary material for: Comprehensive epigenome characterization reveals diverse transcriptional regulation across human vascular endothelial cells
Source: Epigenetics Chromatin. 2019 Dec 19;12:77. doi: 10.1186/s13072-019-0319-0 (PMC6921469; doi:10.1186/s13072-019-0319-0)
Supplement: Supplementary file 8 — Additional file 8: Table S7. DP clusters. [file 13072_2019_319_MOESM8_ESM.xls]

## Sheet: DP cluster1
chr4	183512100	183515199
chr3	129315400	129318399
chr8	74903600	74905599
chr7	134835000	134835699
chr2	91669800	91671699
chr7	18548800	18551299
chr10	94832600	94834599
chr3	134514000	134516399
chr6	31785200	31786499
chr12	57025900	57030499
chr18	71358100	71358399
chr6	106957900	106963399
chr4	74734100	74737799
chr11	57528800	57534299
chr1	39323300	39323599
chr1	226922100	226922199
chr4	177301600	177302099
chr6	25137900	25138399
chr1	108506700	108508599
chr13	88323800	88324499
chr2	202047300	202050999
chr11	76377800	76382199
chr9	130860600	130862999
chr13	41552600	41557299
chr19	4556900	4559999
chr1	158979400	158983699
chr10	77190200	77192099
chr2	161993300	161997399
chr5	180672300	180676299
chr13	111855200	111858599
chr3	10185900	10186099
chr3	149048800	149051999
chr4	140586900	140589499
chr10	114136200	114136599
chr11	104768400	104769199
chr19	1880600	1881299
chr15	70991900	70995099
chr19	39826100	39826699
chr4	169752700	169755199
chr1	2487200	2489599
chr6	33383900	33386099
chr4	125627700	125634799
chr6	151004700	151006899
chr9	87283400	87284899
chr1	108506400	108508499
chr10	112836100	112838099
chr6	48076400	48079099
chr4	74087500	74088899
chr12	71027100	71031499
chr6	116597200	116601999
chr4	42152800	42154899
chr3	99591000	99596199
chr12	7281800	7284499
chr4	56810500	56816699
chr14	91580200	91582899
chr7	134832300	134834699
chr8	97505400	97507999
chr1	175158300	175162499
chr2	231280600	231284399
chr7	112726000	112727599
chr10	116390200	116392399
chr3	99355700	99361299
chr9	23821200	23821999
chr5	42949800	42950299
chr14	100838600	100843799
chr17	6924400	6931499
chr1	27478100	27481799
chr6	56714600	56717099
chr5	162930000	162936799
chr1	79115400	79117499
chr9	16702400	16705199
chr3	168859400	168867899
chr12	125395100	125396499
chr2	33661300	33663999
chr2	142887600	142889499
chr3	50278900	50279999
chr3	146258900	146263099
chr6	11228900	11233599
chr8	6415500	6415699
chr7	100769800	100776299
chr5	72921200	72925699
chr12	27396800	27399999
chr4	169753100	169754499
chr5	114875600	114880699
chr10	14048500	14052199
chr14	35760700	35764099
chr13	73354100	73354299
chr9	139536600	139539299
chr9	12812900	12814399
chr12	69201100	69211099
chr13	99625700	99626199
chr12	9800400	9802999
chr1	43766300	43771299
chr12	120686300	120686799
chr15	64992300	64995999
chr6	106533600	106535799
chr16	2588700	2589699
chr5	148205100	148209999
chr8	26148900	26153499
chr3	194868400	194870899
chr7	103629400	103631199
chr15	85173700	85177999
chr22	46459200	46483699
chr17	62080400	62084399
chr8	16423200	16425099
chr4	119273400	119274299
chr6	144671600	144672299
chr9	135994200	135996799
chr16	18809300	18813599
chr16	57662300	57667199
chr5	106836600	106837999
chr12	125402600	125403199
chr5	43602000	43604899
chr19	42003400	42007199
chr14	38676800	38681399
chr1	201434500	201438999
chr6	106959500	106961599
chr11	11641900	11643599
chr6	6003600	6005099
chr22	36231200	36234399
chr10	5986900	5987899
chr19	17373200	17375699
chr6	52437800	52442899
chr1	44870800	44872699
chr4	113066300	113070099
chr16	2722000	2722699
chr20	31059300	31064499
chr6	136358100	136363499
chr4	140373500	140379499
chr21	39875200	39878699
chr1	44870500	44873499
chr22	19839400	19843599
chr15	74286200	74290999
chr9	35727300	35734099
chr19	34761400	34761899
chr9	95858200	95860999
chr1	67395300	67399399
chr2	177052400	177054599
chr6	56403200	56408199
chr11	104913100	104916399
chr9	27528200	27529899
chr4	158143300	158144099
chr9	104248300	104249499
chr22	36553500	36556999
chr1	249117400	249121199
chr17	75084600	75088099
chr6	32119200	32123899
chr4	176922400	176923799
chr13	99626400	99630899
chr10	105675500	105678099
chr8	103247900	103252699
chr8	109454800	109457599
chr12	120687200	120687899
chr13	34250100	34250899
chr9	14346900	14350399
chr9	35744000	35750599
chr9	132250300	132253399
chr2	177051400	177055599
chr1	46668600	46670399
chr17	38473900	38478899
chr5	154346200	154348899
chr1	153579200	153581899
chr22	40573400	40576599
chr17	46702300	46704299
chr17	46702200	46704299
chr5	61874400	61879299
chr10	94590300	94594999
chr2	170218600	170219699
chr1	39873600	39879099
chr10	116442600	116444599
chr10	106087400	106088199
chr4	90227800	90229599
chr7	150434100	150437799
chr11	63992300	63995299
chr6	144665200	144667999
chr12	52305800	52308199
chr2	173686600	173687699
chr6	6002200	6009699
chr2	14774500	14776099
chr11	102665100	102668899
chr10	63659000	63664399
chr1	78510300	78513799
chr17	8213400	8216599
chr12	96830200	96834299
chr17	4762200	4764399
chr20	30303900	30311999
chr5	43602500	43604399
chr4	186693500	186696799
chr22	32748900	32751199
chr7	92775800	92777799
chr10	72241600	72241699
chr12	53442800	53446299
chr12	32111300	32116899
chr7	126891800	126894299
chr19	34756100	34758599
chr1	79468500	79472799
chr2	27850900	27851399
chr22	50048500	50051199
chr15	60682100	60682799
chr1	155901000	155904999
chr6	6005700	6009599
chr15	93447700	93450199

## Sheet: DP cluster2
chr12	116971000	116972799
chr19	17439000	17439499
chr2	174877300	174878299
chr3	77088700	77089199
chr1	203236600	203236799
chr19	47128000	47128099
chr2	63277000	63278699
chr11	120209400	120209699
chr1	160040200	160040299
chr16	89307000	89308399
chr11	73054200	73054299
chr17	42633600	42635499
chr4	4387900	4390099
chr3	114102900	114103299
chr4	87514900	87516999
chr5	176236700	176238799
chr5	168727300	168728599
chr1	41130900	41131499
chr3	114102900	114103199
chr6	28952600	28953899
chr6	28952700	28953799
chr15	37385100	37396999
chr7	155137400	155137599
chr6	116936900	116938399
chr19	47539200	47539599
chr1	21043800	21044899
chr3	114342000	114343899
chr11	59304800	59305399
chr17	46630800	46633499
chr2	33359900	33360199
chr3	114818800	114819499
chr2	61921400	61922699
chr3	197676400	197676799
chr5	177099000	177099499
chr1	147752300	147752999
chr17	19265200	19266499
chr9	35828900	35829799
chr17	3848200	3848699
chr1	150245100	150246499
chr22	36234600	36236699
chr17	47269000	47271399
chr9	110400500	110400699
chr10	16562500	16563799
chr19	54464700	54467199
chr6	3162800	3163499
chr22	24255600	24256199
chr21	40032400	40033599
chr21	17960300	17961299
chr11	45906900	45907899
chr2	66802700	66803299
chr14	60336600	60337999
chr2	66801900	66804599
chr2	237145400	237146599
chr12	5540900	5541699
chr6	3162800	3163599
chr19	38719600	38720299
chr22	38035200	38036299
chr5	33442800	33442999
chr22	30641800	30642899
chr12	6930600	6931499
chr12	6832800	6832999
chr20	45962700	45962799
chr16	22447900	22449099
chr12	58004700	58005899
chr17	48350100	48350899
chr3	147127600	147127699
chr14	90167500	90168499
chr19	8400000	8400699
chr12	54752200	54753099
chr6	144537900	144538099
chr9	6680400	6682899
chr9	77111600	77113599
chr3	9993000	9994399
chr19	50831600	50832399
chr9	131012800	131013799
chr21	37757300	37758699
chr6	31514500	31516199
chr20	49099900	49100699
chr9	114661000	114661199
chr17	30846300	30846599
chr8	93107400	93107699
chr1	40254200	40255099
chr5	158525900	158526699
chr17	37773900	37774999
chr3	195618300	195620199
chr2	66664400	66665199
chr2	105489600	105490099
chr8	24799600	24800299
chr7	63766800	63768299
chr17	37774000	37774799
chr1	112936600	112936699
chr3	127266100	127267199
chr1	155900900	155901499
chr9	110400200	110401099
chr1	91183200	91183899
chr17	42633500	42635799
chr19	49149100	49149899

## Sheet: DP cluster3
chr8	71287000	71287399
chr10	92676700	92681199
chr2	74728900	74731999
chr6	7541300	7543699
chr1	89589500	89591999
chr8	75896400	75897699
chr2	61107400	61112399
chr4	121992300	121994399
chr4	44448500	44451499
chr4	155337500	155338399
chr6	32142400	32147199
chr20	57224700	57229099
chr6	148662600	148668599
chr3	156892300	156894599
chr2	190041400	190044999
chr6	138864300	138867199
chr11	17372900	17375999
chr2	47571200	47572999
chr15	71036100	71036499
chr4	113218600	113218899
chr17	75088400	75089599
chr1	150253900	150255399
chr11	72350800	72354299
chr6	153018900	153023799
chr7	33765700	33766299
chr12	54017400	54020699
chr7	26902900	26904999
chr14	25518800	25519799
chr9	13429400	13432999
chr11	72430900	72433499
chr5	64774900	64779499
chr1	66998400	67001699
chr3	15834900	15839999
chr1	72746800	72751299
chr19	48748200	48753199
chr7	150264200	150267699
chr1	64239200	64241399
chr11	96072200	96076599
chr20	45982900	45984499
chr10	101766400	101770499
chr21	35896900	35899199
chr9	95054500	95057099
chr15	99091200	99092199
chr12	50613300	50616799
chr3	29321500	29327299
chr8	33368800	33372599
chr11	17372900	17375799
chr9	14320100	14323499
chr20	45980800	45982599
chr2	188412600	188419899
chr10	82167300	82171899
chr17	33757700	33760599
chr1	64239200	64241799
chr1	244996800	245000599
chr21	18884500	18886599
chr21	18884600	18886699
chr8	79427600	79431199
chr5	94413900	94417399
chr10	63808900	63811199
chr2	177501200	177503499
chr10	131768800	131769999
chr7	15721400	15721899
chr2	177042400	177043699
chr12	12938500	12940899
chr10	131760600	131763799
chr5	88175300	88180899
chr15	75247100	75250399
chr2	176986400	176989999
chr22	19746500	19751399
chr16	2220000	2223199
chr5	42987400	42995899
chr18	52986400	52989499
chr15	95867900	95868999
chr10	95238700	95242499
chr11	71749400	71753199
chr7	15728600	15728799
chr5	43036600	43043799
chr16	82068600	82071699
chr12	13349400	13355999
chr10	131759100	131759599
chr17	46696300	46696799
chr17	26368400	26372499
chr7	15720000	15720299
chr12	56915300	56918999
chr3	170143100	170143199
chr15	94773800	94775399
chr7	106238400	106239399
chr5	43016700	43020899
chr22	46448600	46454899
chr17	46686500	46692899
chr14	23651600	23653199
chr2	177000100	177005799
chr3	168959600	168962599
chr7	113722700	113723799
chr19	42055700	42057399
chr11	16625800	16629599
chr2	176992700	176998199
chr22	33197500	33199799
chr10	131756500	131758899
chr13	75897900	75900999
chr7	113724400	113727899
chr5	173314800	173320299
chr17	46678500	46683099
chr1	46595100	46599699
chr3	149089500	149095699
chr19	18118100	18120699
chr16	87095800	87099599
chr21	37801700	37805599
chr15	93443200	93447499
chr10	7449100	7453499

## Sheet: DP cluster4
chr9	19124700	19128599
chr10	83633500	83637799
chr12	85674100	85674599
chr1	163168500	163172799
chr17	80802300	80806799
chr2	127976100	127978299
chr8	98289200	98290699
chr6	26272400	26272799
chr4	20252900	20257399
chr12	85674000	85674799
chr7	115117100	115117599
chr7	70158400	70161499
chr3	181429400	181430899
chr16	86598400	86606599
chr17	73127200	73127899
chr15	95869100	95873199
chr6	78168500	78176799
chr10	64027400	64029499
chr22	19863700	19868899
chr12	81330100	81331899
chr6	147827900	147831299
chr6	75914200	75916799
chr14	74004100	74004199
chr4	156587800	156589699
chr2	185462400	185463999
chr4	30717900	30729499
chr1	16847200	16848099
chr10	101282800	101283399
chr5	178367500	178367999
chr2	165695100	165699699
chr7	26415600	26416799
chr5	76372700	76373799
chr9	33523400	33525099
chr19	17006800	17008999
chr17	1106800	1107499
chr16	58534200	58535399
chr9	33523900	33524899
chr5	42950700	42954399
chr7	26413500	26416899
chr15	96959900	96960699
chr20	50720300	50722299
chr10	101292700	101293799
chr15	56033700	56036199
chr3	69248500	69248999
chr7	93519300	93520399
chr3	153838500	153841399
chr15	93195700	93199599
chr17	47072800	47078999
chr4	102711600	102712399
chr9	118916000	118918299
chr4	156297300	156298299
chr16	11679700	11681499
chr18	31157300	31159599
chr6	78171600	78174399
chr3	193921900	193922399
chr5	40677500	40687299
chr10	8086500	8106099
chr7	27238400	27240399
chr12	52240600	52243499
chr4	41258600	41260499
chr9	35688300	35691499
chr9	139715700	139716299
chr7	87256800	87259299
chr16	70413800	70415899
chr1	149684100	149684599
chr15	47476100	47477699
chr15	47475800	47478099
chr4	41258800	41260199
chr17	42906400	42908199
chr2	213401200	213404399
chr17	42906400	42908199
chr2	45395900	45397599
chr13	72438400	72441899
chr1	84326200	84326999
chr16	3207400	3209699
chr5	119799600	119801899
chr5	78808100	78810999
chr13	36049400	36050599
chr4	156680000	156681599
chr17	73126600	73128299
chr2	237071700	237073799
chr6	130686500	130688299
chr20	50719800	50722899
chr6	74405200	74407599
chr12	52207700	52208999
chr18	31020100	31021199
chr4	135122300	135123099
chr8	60029900	60032899
chr12	79257300	79259399
chr8	61192900	61194699
chr5	178368200	178368699
chr16	86542100	86545499
chr6	130686400	130688199
chr7	27221400	27229099
chr13	96204600	96205899
chr7	27223700	27224599
chr2	18479300	18479699
chr12	85304500	85307299
chr5	128796700	128797399
chr6	32116700	32117199
chr13	72437200	72442099
chr3	79815400	79817099
chr10	8091900	8092899
chr1	167682500	167686199
chr11	120856600	120856699
chr2	45395600	45397899
chr15	58357100	58358799
chr3	170136100	170141099
chr4	156129100	156129999
chr4	95678300	95680299
chr10	8095400	8098699
chr14	101292400	101294599
chr2	27484200	27487999
chr15	58356200	58358799
chr2	185461800	185464799
chr4	138452800	138454199
chr7	142493900	142496699
chr11	94770500	94771099
chr10	82172700	82176399
chr4	30718400	30724999
chr5	127872700	127874799
chr4	66533900	66536699
chr8	60028700	60033299
chr9	113799600	113801499
chr4	118006300	118006999
chr18	37379100	37380499
chr11	33751200	33758599
chr1	59040500	59043999
chr5	127872300	127875199
chr1	233749000	233751299
chr6	142621900	142628899
chr12	79257200	79259299
chr5	50677500	50680699
chr7	15722100	15728299
chr8	13371300	13372199
chr7	27134700	27143899
chr17	79092300	79093599
chr8	9004500	9009399
chr4	168154500	168156199
chr15	55879300	55881499
chr10	54072800	54077699
chr6	124123900	124125599
chr7	27177900	27220499
chr17	68155000	68155099

## Sheet: DP cluster5
chr11	32455600	32458299
chr19	17514400	17517999
chr14	75415700	75423799
chr16	54961100	54967899
chr10	25463700	25464199
chr4	5052300	5054899
chr16	54319200	54321699
chr5	110408400	110410199
chr20	55966100	55970699
chr5	148650600	148653499
chr3	12328700	12330699
chr19	58398900	58400599
chr2	136873700	136877399
chr10	30345000	30348999
chr15	66992900	66999599
chr15	37179400	37180199
chr5	159895000	159898899
chr19	41119300	41120699
chr16	85586600	85590999
chr5	177539900	177545199
chr8	55376600	55381699
chr8	145059600	145060999
chr4	3371800	3373699
chr6	46887500	46889799
chr13	36704300	36705999
chr1	115631300	115632899
chr10	24497500	24499499
chr4	5018800	5022099
chr16	54317800	54321899
chr18	11147000	11149999
chr6	126067700	126073599
chr13	111521600	111522699
chr6	94126300	94130199
chr6	32190200	32191999
chr4	42398900	42402299
chr11	100997800	100999199
chr7	156409400	156409499
chr16	85586600	85590899
chr3	159557100	159561499
chr4	151503700	151505099
chr15	37402400	37403399
chr10	90749800	90752499
chr2	127413100	127415599
chr1	207996500	207997199
chr18	70534600	70535699
chr2	7017700	7018199
chr11	118131900	118136499
chr5	179778500	179781399
chr17	42084500	42085299
chr10	57390100	57391299
chr16	54961800	54965699
chr16	19894200	19897299
chr8	26369900	26373199
chr2	136872700	136877299
chr1	24469300	24469899
chr16	31711600	31712999
chr15	40630800	40633299
chr11	71710200	71710399
chr20	59826800	59829299
chr19	31838500	31843399
chr14	94576800	94579399
chr1	6445000	6445999
chr11	105480700	105481599
chr19	708300	710599
chr3	35680800	35681599
chr9	103790500	103792199
chr22	24819400	24821699
chr20	3153400	3156299
chr17	52977600	52978699
chr5	41510000	41510999
chr7	87229300	87230599
chr7	47491200	47493199
chr4	2813800	2816599
chr17	6659200	6660599
chr13	78492200	78494099
chr12	96883200	96884099
chr4	113627300	113627799
chr12	3309000	3310299
chr9	117148000	117150599
chr12	113416200	113417699
chr3	52477400	52479199
chr11	121966500	121972699
chr3	58561500	58563299
chr5	80255300	80258699
chr4	5033400	5035099
chr8	55369500	55374799
chr10	72971800	72973999
chr2	218807700	218808899
chr6	45389300	45391799
chr3	37493400	37494999
chr14	94577100	94578399
chr5	53813300	53820399
chr10	110225700	110226599
chr8	104383200	104386399
chr10	72972000	72974799
chr19	31839500	31842899
chr2	99551800	99553799
chr10	105419800	105420899
chr8	55382100	55383199
chr4	5052300	5054299
chr16	57022300	57024799
chr2	71126800	71129199
chr11	128386500	128392999
chr5	137224700	137225499
chr1	231174000	231176999
chr20	3153300	3155599
chr9	21974500	21975499
chr2	99551300	99553999
chr17	75124000	75126199
chr13	95363700	95365999
chr22	45063900	45065499
chr21	17908900	17910099
chr5	80255800	80257099
chr5	121409700	121414699
chr20	49638300	49640299
chr4	5020300	5021299
chr10	105419900	105420599
chr1	224803600	224806099
chr18	57363600	57365199
chr20	57425600	57425999

## Sheet: DP cluster6
chr2	66659200	66668399
chr16	72821100	72821999
chr22	17849800	17850599
chr16	22448700	22448999
chr16	72820900	72822199
chr6	17393200	17395199
chr10	126150200	126150999
chr15	57668300	57669999
chr2	69240000	69241699
chr4	5712500	5714399
chr10	102891000	102891999
chr7	35292600	35294099
chr4	5709500	5710399
chr8	11549900	11550899
chr4	174450700	174450999
chr12	57984400	57986199
chr2	239755400	239758599
chr17	2878900	2879499
chr8	11557700	11563499
chr17	80376100	80377099
chr8	82753700	82755199
chr4	174459400	174459999
chr1	52455200	52456699
chr3	13461000	13462099
chr15	68870300	68872499
chr2	45240800	45241499
chr8	37552100	37555199
chr9	73483500	73484399
chr8	11057000	11059599
chr4	5709100	5710999
chr18	76739500	76740199
chr17	37855600	37858399
chr4	10457700	10459499
chr10	88515500	88517399
chr2	176045000	176046899
chr12	102090900	102092499
chr10	60272000	60273699
chr2	220492200	220492699
chr17	3867200	3868499
chr11	27493100	27494499
chr4	5712600	5713699
chr10	6621700	6622999
chr4	169799000	169799499
chr6	10411400	10414199
chr15	57668200	57670099
chr1	239550000	239550599
chr1	116184300	116185699
chr12	4918200	4919499
chr1	116184300	116185699
chr1	45475900	45477199
chr1	42500600	42502199
chr9	139293500	139294799
chr17	27949100	27950299
chr9	139293500	139294799
chr9	115248400	115250399
chr1	143743200	143744599
chr6	10408900	10415499
chr9	125133100	125133799
chr9	86152000	86153899
chr1	161007700	161009099
chr9	73483500	73484299
chr17	16318600	16320199
chr5	135364700	135364999
chr8	11057000	11059399
chr7	19155700	19157899
chr15	69706400	69707499
chr12	57998000	57999799
chr16	10479600	10481299
chr11	27490700	27494699
chr16	55513000	55514499
chr22	17849400	17851199
chr6	692200	693599
chr22	44257400	44258799
chr2	239755700	239758599
chr10	124739700	124740299
chr7	19155300	19158199
chr10	6621800	6622999
chr8	145046200	145048199
chr2	176045500	176046599
chr4	174447900	174452099
